# Supplementary material for: SPHK1-S1p Signaling Drives Fibrocyte-Mediated Pulmonary Fibrosis: Mechanistic Insights and Therapeutic Potential
Source: Pharmaceuticals (Basel). 2025 Jun 9;18(6):859. doi: 10.3390/ph18060859 (PMC12195704; doi:10.3390/ph18060859)
Supplement: Supplementary file 1 [file pharmaceuticals-18-00859-s001.zip]

Archive with 1 entries (1 files):
- pharmaceuticals-3600082-supplementary.xlsx
