# Supplementary material for: SPHK1-S1p Signaling Drives Fibrocyte-Mediated Pulmonary Fibrosis: Mechanistic Insights and Therapeutic Potential
Source: Pharmaceuticals (Basel). 2025 Jun 9;18(6):859. doi: 10.3390/ph18060859 (PMC12195704; doi:10.3390/ph18060859)
Supplement: Supplementary file 1 [file pharmaceuticals-18-00859-s001.zip › pharmaceuticals-3600082-supplementary.xlsx]

## Sheet: Table S1
Table S1: The data sources and information utilized in the study.
Dataset of GWAS	Tissue	Number of case	Number of control	Sample size	Ancestry	Consortium/Author	PMID	Web
Exposures
Cis-eQTL	Whole blood	-	-	31684	European	eQTLGen	34475573	https://pubmed.ncbi.nlm.nih.gov/34475573/
Cis-pQTL	Whole blood	-	-	34557	European	UKBPPP	37794186	https://pubmed.ncbi.nlm.nih.gov/37794186/
Outcomes
Idiopathic pulmonary fibrosis	-	4125	20464	24589	European	International IPF Genetics Consortium	35688625	https://pubmed.ncbi.nlm.nih.gov/35688625/

## Sheet: Table S2
Table S2: Sphingolipid metabolism pathway genes in the GeneCard database.
Gene
A4GALT
ABCC1
ABCG2
ACER1
ACER2
ACER3
ALDH3A2
ALDH3B1
ARSA
ARSB
ARSD
ARSF
ARSG
ARSH
ARSI
ARSJ
ARSK
ARSL
ASAH1
ASAH2
B3GALNT1
B3GALT4
B3GNT5
B4GALNT1
B4GALT5
B4GALT6
CERK
CERS1
CERS2
CERS3
CERS4
CERS5
CERS6
CERT1
CSNK1G2
CTSA
CYB5B
DEGS1
DEGS2
ENPP7
FA2H
FUT1
FUT2
GAL3ST1
GALC
GBA1
GBA2
GBA3
GLA
GLB1
GLB1L
GLB1L2
GLB1L3
GM2A
HEXA
HEXB
KDSR
M6PR
MFSD2B
NEU1
NEU2
NEU3
NEU4
ORMDL1
ORMDL2
ORMDL3
OSBP
PLPP1
PLPP2
PLPP3
PPM1L
PRKD1
PRKD2
PRKD3
PSAP
SAMD8
SGMS1
SGMS2
SGPL1
SGPP1
SGPP2
SMPD1
SMPD2
SMPD3
SMPD4
SPHK1
SPHK2
SPNS2
SPTLC1
SPTLC2
SPTLC3
SPTSSA
SPTSSB
ST3GAL2
ST3GAL3
ST3GAL5
ST6GALNAC5
ST6GALNAC6
ST8SIA5
STS
SUMF1
SUMF2
UGCG
UGT8
VAPA
VAPB

## Sheet: Table S3
Table S3: MR results for Sphingolipid metabolism pathway genes and IPF.
Exposure	Outcome	Nsnps	Method	Beta	Se	Pval	OR	Lower_OR_Ci95	Upper_OR_Ci95	GOF1_Pval	GOF2_Pval	Q (IVW)	Q_Pval (IVW)	Q (MR Egger)	Q_Pval (MR Egger)	Egger_intercept	Egger_intercept_Se	Egger_intercept_Pval	Correct_causal_direction (Steiger test of directionality)	Steiger_Pval (Steiger test of directionality)
A4GALT [ Cis-100KB ]	Idiopathic pulmonary fibrosis	3	Inverse variance weighted	0.064573	0.0757885	0.394205	1.0667	0.919457	1.23753			0.654803	0.720794	0.367981	0.544107	-0.0633237	0.118239	0.686982	TRUE	6.07786e-152
A4GALT [ Cis-100KB ]	Idiopathic pulmonary fibrosis	3	cML-MA-BIC	0.0633604	0.0772924	0.412358	1.06541	0.91564	1.23968	0.449449	0.501955
A4GALT [ Cis-1MB ]	Idiopathic pulmonary fibrosis	4	Inverse variance weighted	0.0720041	0.0750454	0.337321	1.07466	0.927665	1.24495			1.14748	0.765627	1.07164	0.58519	0.0184344	0.0669396	0.808861	TRUE	1.73397e-153
A4GALT [ Cis-1MB ]	Idiopathic pulmonary fibrosis	4	cML-MA-BIC	0.0721679	0.0751375	0.336815	1.07484	0.927649	1.24538	0.983171	0.98339
ABCG2 [ Cis-100KB ]	Idiopathic pulmonary fibrosis	2	Inverse variance weighted	0.0421802	0.0884619	0.633492	1.04308	0.877038	1.24056			0.904588	0.341554						TRUE	7.54204e-124
ABCG2 [ Cis-100KB ]	Idiopathic pulmonary fibrosis	2	cML-MA-BIC	0.0422059	0.0884951	0.633413	1.04311	0.877003	1.24068	0.743743	0.744745
ABCG2 [ Cis-1MB ]	Idiopathic pulmonary fibrosis	2	Inverse variance weighted	0.0421802	0.0884619	0.633492	1.04308	0.877038	1.24056			0.904588	0.341554						TRUE	7.54204e-124
ABCG2 [ Cis-1MB ]	Idiopathic pulmonary fibrosis	2	cML-MA-BIC	0.0422059	0.0884951	0.633413	1.04311	0.877003	1.24068	0.743743	0.744745
ACER1 [ Cis-100KB ]	Idiopathic pulmonary fibrosis	1	Wald ratio	-0.00972427	0.356131	0.978216	0.990323	0.492756	1.99032										TRUE	2.6419e-11
ACER1 [ Cis-100KB ]	Idiopathic pulmonary fibrosis	1	cML-MA-BIC	-0.00972427	0.356133	0.978216	0.990323	0.492754	1.99032	0.638184	0.640948
ACER1 [ Cis-1MB ]	Idiopathic pulmonary fibrosis	1	Wald ratio	-0.00972427	0.356131	0.978216	0.990323	0.492756	1.99032										TRUE	2.6419e-11
ACER1 [ Cis-1MB ]	Idiopathic pulmonary fibrosis	1	cML-MA-BIC	-0.00972427	0.356133	0.978216	0.990323	0.492754	1.99032	0.638184	0.640948
ACER2 [ Cis-100KB ]	Idiopathic pulmonary fibrosis	1	Wald ratio	0.175992	0.622381	0.777351	1.19243	0.352088	4.03844										TRUE	0.000315178
ACER2 [ Cis-100KB ]	Idiopathic pulmonary fibrosis	1	cML-MA-BIC	0.175992	0.623128	0.777611	1.19243	0.351573	4.04436	0.666419	0.66752
ACER2 [ Cis-1MB ]	Idiopathic pulmonary fibrosis	1	Wald ratio	0.175992	0.622381	0.777351	1.19243	0.352088	4.03844										TRUE	0.000315178
ACER2 [ Cis-1MB ]	Idiopathic pulmonary fibrosis	1	cML-MA-BIC	0.175992	0.623128	0.777611	1.19243	0.351573	4.04436	0.666419	0.66752
ACER3 [ Cis-100KB ]	Idiopathic pulmonary fibrosis	3	Inverse variance weighted	0.0680894	0.0755771	0.367627	1.07046	0.923078	1.24138			0.0809778	0.96032	0.0681596	0.794036	0.0262395	0.231761	0.928229	TRUE	5.4443e-147
ACER3 [ Cis-100KB ]	Idiopathic pulmonary fibrosis	3	cML-MA-BIC	0.0680745	0.0755981	0.367865	1.07045	0.923026	1.24141	0.52716	0.561452
ACER3 [ Cis-1MB ]	Idiopathic pulmonary fibrosis	4	Inverse variance weighted	0.0744768	0.0993396	0.453424	1.07732	0.886718	1.30889			4.48547	0.21359	1.94998	0.377196	-0.277157	0.174058	0.252314	TRUE	1.39174e-145
ACER3 [ Cis-1MB ]	Idiopathic pulmonary fibrosis	4	cML-MA-BIC	0.0768171	0.0820175	0.348967	1.07984	0.919489	1.26817	0.843005	0.848108
ALDH3A2 [ Cis-100KB ]	Idiopathic pulmonary fibrosis	1	Wald ratio	-0.153008	0.167705	0.361577	0.858123	0.617726	1.19207										TRUE	1.21235e-39
ALDH3A2 [ Cis-100KB ]	Idiopathic pulmonary fibrosis	1	cML-MA-BIC	-0.153008	0.167864	0.362032	0.858123	0.617534	1.19244	0.478617	0.497336
ALDH3A2 [ Cis-1MB ]	Idiopathic pulmonary fibrosis	1	Wald ratio	-0.153008	0.167705	0.361577	0.858123	0.617726	1.19207										TRUE	1.21235e-39
ALDH3A2 [ Cis-1MB ]	Idiopathic pulmonary fibrosis	1	cML-MA-BIC	-0.153008	0.167864	0.362032	0.858123	0.617534	1.19244	0.478617	0.497336
ALDH3B1 [ Cis-100KB ]	Idiopathic pulmonary fibrosis	1	Wald ratio	-0.0430472	0.151557	0.776385	0.957866	0.7117	1.28918										TRUE	1.42841e-48
ALDH3B1 [ Cis-100KB ]	Idiopathic pulmonary fibrosis	1	cML-MA-BIC	-0.0430472	0.151569	0.776402	0.957866	0.711683	1.28921	0.483896	0.506468
ALDH3B1 [ Cis-1MB ]	Idiopathic pulmonary fibrosis	1	Wald ratio	-0.0430472	0.151557	0.776385	0.957866	0.7117	1.28918										TRUE	1.42841e-48
ALDH3B1 [ Cis-1MB ]	Idiopathic pulmonary fibrosis	1	cML-MA-BIC	-0.0430472	0.151569	0.776402	0.957866	0.711683	1.28921	0.483896	0.506468
ARSA [ Cis-100KB ]	Idiopathic pulmonary fibrosis	4	Inverse variance weighted	0.00599758	0.0605387	0.921083	1.00602	0.893456	1.13276			1.53109	0.675114	1.28298	0.526507	-0.0109905	0.0220646	0.667791	TRUE	8.80917e-154
ARSA [ Cis-100KB ]	Idiopathic pulmonary fibrosis	4	cML-MA-BIC	0.00610234	0.060563	0.919741	1.00612	0.893507	1.13293	0.72354	0.74316
ARSA [ Cis-1MB ]	Idiopathic pulmonary fibrosis	3	Inverse variance weighted	0.00934084	0.0599233	0.876128	1.00938	0.89753	1.13518			0.640144	0.726097	0.130055	0.718375	-0.0251718	0.0352445	0.605171	TRUE	7.69855e-157
ARSA [ Cis-1MB ]	Idiopathic pulmonary fibrosis	3	cML-MA-BIC	0.00940575	0.0599411	0.875311	1.00945	0.897557	1.13529	0.628839	0.67197
ARSB [ Cis-100KB ]	Idiopathic pulmonary fibrosis	3	Inverse variance weighted	0.0212717	0.107302	0.842857	1.0215	0.827753	1.26059			3.11351	0.210819	1.48384	0.223175	0.0520025	0.0496211	0.485084	TRUE	9.85006e-141
ARSB [ Cis-100KB ]	Idiopathic pulmonary fibrosis	3	cML-MA-BIC	0.0206883	0.0862114	0.810352	1.0209	0.862185	1.20884	0.699783	0.71215
ARSB [ Cis-1MB ]	Idiopathic pulmonary fibrosis	4	Inverse variance weighted	-0.0111428	0.0709324	0.875173	0.988919	0.860561	1.13642			3.45872	0.326155	2.52602	0.282802	0.0560621	0.0652378	0.480704	TRUE	2.96305e-239
ARSB [ Cis-1MB ]	Idiopathic pulmonary fibrosis	4	cML-MA-BIC	-0.0114956	0.0661608	0.86206	0.98857	0.868341	1.12545	0.565355	0.53716
ARSG [ Cis-100KB ]	Idiopathic pulmonary fibrosis	3	Inverse variance weighted	0.209341	0.142658	0.142258	1.23287	0.932144	1.6306			2.61284	0.270788	2.40936	0.120612	0.0245956	0.0846345	0.819951	TRUE	3.04698e-53
ARSG [ Cis-100KB ]	Idiopathic pulmonary fibrosis	3	cML-MA-BIC	0.20689	0.127934	0.105844	1.22985	0.957087	1.58034	0.566284	0.573826
ARSG [ Cis-1MB ]	Idiopathic pulmonary fibrosis	3	Inverse variance weighted	0.1457	0.269147	0.588275	1.15685	0.682612	1.96056			9.45538	0.00884686	9.04012	0.00264118	-0.0351768	0.164127	0.865589	TRUE	2.25554e-49
ARSG [ Cis-1MB ]	Idiopathic pulmonary fibrosis	3	cML-MA-BIC	0.167021	0.130732	0.201396	1.18178	0.91465	1.52692	0.0581044	0.0714133
ARSK [ Cis-100KB ]	Idiopathic pulmonary fibrosis	1	Wald ratio	-0.180596	0.608163	0.766502	0.834772	0.253448	2.74946										TRUE	0.000538291
ARSK [ Cis-100KB ]	Idiopathic pulmonary fibrosis	1	cML-MA-BIC	-0.180596	0.609026	0.766823	0.834772	0.25302	2.75411	0.655142	0.656
ARSK [ Cis-1MB ]	Idiopathic pulmonary fibrosis	1	Wald ratio	-0.180596	0.608163	0.766502	0.834772	0.253448	2.74946										TRUE	0.000538291
ARSK [ Cis-1MB ]	Idiopathic pulmonary fibrosis	1	cML-MA-BIC	-0.180596	0.609026	0.766823	0.834772	0.25302	2.75411	0.655142	0.656
ASAH1 [ Cis-100KB ]	Idiopathic pulmonary fibrosis	4	Inverse variance weighted	-0.0394629	0.0730025	0.588805	0.961306	0.833145	1.10918			2.42059	0.489813	2.38453	0.303533	-0.0209987	0.120745	0.877947	TRUE	5.76616e-130
ASAH1 [ Cis-100KB ]	Idiopathic pulmonary fibrosis	4	cML-MA-BIC	-0.039353	0.0730581	0.590126	0.961411	0.833146	1.10942	0.123749	0.129484
ASAH1 [ Cis-1MB ]	Idiopathic pulmonary fibrosis	4	Inverse variance weighted	-0.0185196	0.0702864	0.792175	0.981651	0.855319	1.12664			0.707367	0.87147	0.624151	0.731926	0.018216	0.0631462	0.800134	TRUE	8.99037e-197
ASAH1 [ Cis-1MB ]	Idiopathic pulmonary fibrosis	4	cML-MA-BIC	-0.0178716	0.0709379	0.801093	0.982287	0.854781	1.12881	0.845134	0.834729
B3GALNT1 [ Cis-100KB ]	Idiopathic pulmonary fibrosis	1	Wald ratio	0.0745273	0.119255	0.532012	1.07737	0.852814	1.36107										TRUE	2.75687e-82
B3GALNT1 [ Cis-100KB ]	Idiopathic pulmonary fibrosis	1	cML-MA-BIC	0.0745273	0.119282	0.532102	1.07737	0.85277	1.36114	0.459058	0.492708
B3GALNT1 [ Cis-1MB ]	Idiopathic pulmonary fibrosis	2	Inverse variance weighted	0.0531625	0.116845	0.649122	1.0546	0.83874	1.32602			0.802131	0.370457						TRUE	3.09018e-83
B3GALNT1 [ Cis-1MB ]	Idiopathic pulmonary fibrosis	2	cML-MA-BIC	0.0532116	0.116913	0.64901	1.05465	0.83867	1.32626	0.648222	0.637368
B3GNT5 [ Cis-100KB ]	Idiopathic pulmonary fibrosis	2	Inverse variance weighted	0.0163273	0.264968	0.950866	1.01646	0.604708	1.70858			4.98626	0.0255494						TRUE	7.52678e-64
B3GNT5 [ Cis-100KB ]	Idiopathic pulmonary fibrosis	2	cML-MA-BIC	0.0164074	0.118947	0.890289	1.01654	0.805148	1.28344	0.690624	0.692631
B3GNT5 [ Cis-1MB ]	Idiopathic pulmonary fibrosis	2	Inverse variance weighted	0.0163273	0.264968	0.950866	1.01646	0.604708	1.70858			4.98626	0.0255494						TRUE	7.52678e-64
B3GNT5 [ Cis-1MB ]	Idiopathic pulmonary fibrosis	2	cML-MA-BIC	0.0164074	0.118947	0.890289	1.01654	0.805148	1.28344	0.690624	0.692631
B4GALT5 [ Cis-100KB ]	Idiopathic pulmonary fibrosis	1	Wald ratio	-0.255133	0.255095	0.317239	0.774814	0.469955	1.27743										TRUE	3.31514e-16
B4GALT5 [ Cis-100KB ]	Idiopathic pulmonary fibrosis	1	cML-MA-BIC	-0.255133	0.255796	0.318568	0.774814	0.469309	1.27919	0.498989	0.513284
B4GALT5 [ Cis-1MB ]	Idiopathic pulmonary fibrosis	1	Wald ratio	-0.255133	0.255095	0.317239	0.774814	0.469955	1.27743										TRUE	3.31514e-16
B4GALT5 [ Cis-1MB ]	Idiopathic pulmonary fibrosis	1	cML-MA-BIC	-0.255133	0.255796	0.318568	0.774814	0.469309	1.27919	0.498989	0.513284
B4GALT6 [ Cis-100KB ]	Idiopathic pulmonary fibrosis	1	Wald ratio	0.234722	0.196688	0.232723	1.26456	0.860031	1.85936										TRUE	2.42116e-26
B4GALT6 [ Cis-100KB ]	Idiopathic pulmonary fibrosis	1	cML-MA-BIC	0.234722	0.19715	0.23382	1.26456	0.859254	1.86104	0.582698	0.599134
B4GALT6 [ Cis-1MB ]	Idiopathic pulmonary fibrosis	1	Wald ratio	0.234722	0.196688	0.232723	1.26456	0.860031	1.85936										TRUE	2.42116e-26
B4GALT6 [ Cis-1MB ]	Idiopathic pulmonary fibrosis	1	cML-MA-BIC	0.234722	0.19715	0.23382	1.26456	0.859254	1.86104	0.582698	0.599134
CERK [ Cis-100KB ]	Idiopathic pulmonary fibrosis	2	Inverse variance weighted	-0.0446323	0.1234	0.717584	0.956349	0.750891	1.21802			2.07359	0.149868						TRUE	5.06921e-128
CERK [ Cis-100KB ]	Idiopathic pulmonary fibrosis	2	cML-MA-BIC	-0.0446882	0.085755	0.602286	0.956296	0.808344	1.13133	0.61257	0.617993
CERK [ Cis-1MB ]	Idiopathic pulmonary fibrosis	2	Inverse variance weighted	-0.0446323	0.1234	0.717584	0.956349	0.750891	1.21802			2.07359	0.149868						TRUE	5.06921e-128
CERK [ Cis-1MB ]	Idiopathic pulmonary fibrosis	2	cML-MA-BIC	-0.0446882	0.085755	0.602286	0.956296	0.808344	1.13133	0.61257	0.617993
CERS2 [ Cis-100KB ]	Idiopathic pulmonary fibrosis	1	Wald ratio	-0.404797	0.152564	0.00797112	0.667112	0.494691	0.89963										TRUE	1.26027e-38
CERS2 [ Cis-100KB ]	Idiopathic pulmonary fibrosis	1	cML-MA-BIC	-0.404797	0.153608	0.00840723	0.667112	0.49368	0.901473	0.383291	0.410971
CERS2 [ Cis-1MB ]	Idiopathic pulmonary fibrosis	1	Wald ratio	-0.320044	0.152801	0.0362139	0.726117	0.538196	0.979655										TRUE	3.04761e-41
CERS2 [ Cis-1MB ]	Idiopathic pulmonary fibrosis	1	cML-MA-BIC	-0.320044	0.15345	0.0370099	0.726117	0.537511	0.980903	0.393483	0.422549
CERS3 [ Cis-100KB ]	Idiopathic pulmonary fibrosis	1	Wald ratio	-0.160052	0.171293	0.350112	0.8521	0.609092	1.19206										TRUE	1.34671e-36
CERS3 [ Cis-100KB ]	Idiopathic pulmonary fibrosis	1	cML-MA-BIC	-0.160052	0.171477	0.350629	0.8521	0.608872	1.19249	0.434684	0.461953
CERS3 [ Cis-1MB ]	Idiopathic pulmonary fibrosis	2	Inverse variance weighted	0.0145655	0.156276	0.925742	1.01467	0.746967	1.37832			0.686854	0.407236						TRUE	2.65274e-52
CERS3 [ Cis-1MB ]	Idiopathic pulmonary fibrosis	2	cML-MA-BIC	0.0145862	0.156385	0.925688	1.01469	0.746822	1.37865	0.53325	0.529232
CERS4 [ Cis-100KB ]	Idiopathic pulmonary fibrosis	2	Inverse variance weighted	0.171929	0.217189	0.428587	1.18759	0.775877	1.81778			5.64245	0.0175307						TRUE	2.98683e-129
CERS4 [ Cis-100KB ]	Idiopathic pulmonary fibrosis	2	cML-MA-BIC	0.17246	0.0916979	0.0600075	1.18822	0.992758	1.42218	0.717323	0.716578
CERS4 [ Cis-1MB ]	Idiopathic pulmonary fibrosis	2	Inverse variance weighted	0.171929	0.217189	0.428587	1.18759	0.775877	1.81778			5.64245	0.0175307						TRUE	2.98683e-129
CERS4 [ Cis-1MB ]	Idiopathic pulmonary fibrosis	2	cML-MA-BIC	0.17246	0.0916979	0.0600075	1.18822	0.992758	1.42218	0.717323	0.716578
CERS5 [ Cis-100KB ]	Idiopathic pulmonary fibrosis	1	Wald ratio	-0.00106701	0.0764673	0.988867	0.998934	0.859897	1.16045										TRUE	2.1017e-133
CERS5 [ Cis-100KB ]	Idiopathic pulmonary fibrosis	1	cML-MA-BIC	-0.00106701	0.0764673	0.988867	0.998934	0.859897	1.16045	0.394987	0.439257
CERS5 [ Cis-1MB ]	Idiopathic pulmonary fibrosis	5	Inverse variance weighted	0.0151218	0.06562	0.817746	1.01524	0.89271	1.15458			3.05531	0.548613	1.19005	0.755391	0.0326662	0.0239182	0.2654	TRUE	4.07274e-191
CERS5 [ Cis-1MB ]	Idiopathic pulmonary fibrosis	5	cML-MA-BIC	0.0149962	0.0656713	0.819372	1.01511	0.892508	1.15455	0.257794	0.240282
CERS6 [ Cis-100KB ]	Idiopathic pulmonary fibrosis	2	Inverse variance weighted	0.23669	0.256676	0.356458	1.26705	0.766137	2.09546			0.0908546	0.763093						TRUE	8.69923e-17
CERS6 [ Cis-100KB ]	Idiopathic pulmonary fibrosis	2	cML-MA-BIC	0.236804	0.25732	0.357432	1.26719	0.765257	2.09835	0.392009	0.399453
CERS6 [ Cis-1MB ]	Idiopathic pulmonary fibrosis	2	Inverse variance weighted	0.746849	0.223951	0.000853383	2.11034	1.36057	3.27328			1.53144	0.215896						TRUE	5.63795e-21
CERS6 [ Cis-1MB ]	Idiopathic pulmonary fibrosis	2	cML-MA-BIC	0.749837	0.185536	5.31174e-05	2.11665	1.47136	3.04496	0.527317	0.527386
CERT1 [ Cis-100KB ]	Idiopathic pulmonary fibrosis	1	Wald ratio	-0.62624	0.419643	0.135616	0.534598	0.234866	1.21684										TRUE	1.14586e-05
CERT1 [ Cis-100KB ]	Idiopathic pulmonary fibrosis	1	cML-MA-BIC	-0.62624	0.426324	0.141852	0.534598	0.231811	1.23288	0.61414	0.61115
CERT1 [ Cis-1MB ]	Idiopathic pulmonary fibrosis	1	Wald ratio	-0.62624	0.419643	0.135616	0.534598	0.234866	1.21684										TRUE	1.14586e-05
CERT1 [ Cis-1MB ]	Idiopathic pulmonary fibrosis	1	cML-MA-BIC	-0.62624	0.426324	0.141852	0.534598	0.231811	1.23288	0.61414	0.61115
CSNK1G2 [ Cis-100KB ]	Idiopathic pulmonary fibrosis	1	Wald ratio	0.292184	0.215242	0.174631	1.33935	0.878368	2.04226										TRUE	2.20776e-22
CSNK1G2 [ Cis-100KB ]	Idiopathic pulmonary fibrosis	1	cML-MA-BIC	0.292184	0.215991	0.176132	1.33935	0.877079	2.04526	0.604545	0.619003
CSNK1G2 [ Cis-1MB ]	Idiopathic pulmonary fibrosis	1	Wald ratio	0.292184	0.215242	0.174631	1.33935	0.878368	2.04226										TRUE	2.20776e-22
CSNK1G2 [ Cis-1MB ]	Idiopathic pulmonary fibrosis	1	cML-MA-BIC	0.292184	0.215991	0.176132	1.33935	0.877079	2.04526	0.604545	0.619003
CTSA [ Cis-100KB ]	Idiopathic pulmonary fibrosis	2	Inverse variance weighted	-0.277747	0.224486	0.215993	0.757489	0.487854	1.17615			0.468252	0.493792						TRUE	3.58955e-20
CTSA [ Cis-100KB ]	Idiopathic pulmonary fibrosis	2	cML-MA-BIC	-0.278164	0.225306	0.216978	0.757173	0.486867	1.17755	0.910598	0.9108
CTSA [ Cis-1MB ]	Idiopathic pulmonary fibrosis	2	Inverse variance weighted	-0.277747	0.224486	0.215993	0.757489	0.487854	1.17615			0.468252	0.493792						TRUE	3.58955e-20
CTSA [ Cis-1MB ]	Idiopathic pulmonary fibrosis	2	cML-MA-BIC	-0.278164	0.225306	0.216978	0.757173	0.486867	1.17755	0.910598	0.9108
CYB5B [ Cis-100KB ]	Idiopathic pulmonary fibrosis	2	Inverse variance weighted	-0.13776	0.213385	0.518541	0.871307	0.573501	1.32376			0.0960997	0.756561						TRUE	2.55972e-24
CYB5B [ Cis-100KB ]	Idiopathic pulmonary fibrosis	2	cML-MA-BIC	-0.137811	0.213605	0.518819	0.871263	0.573225	1.32426	0.995159	0.995172
CYB5B [ Cis-1MB ]	Idiopathic pulmonary fibrosis	2	Inverse variance weighted	-0.13776	0.213385	0.518541	0.871307	0.573501	1.32376			0.0960997	0.756561						TRUE	2.55972e-24
CYB5B [ Cis-1MB ]	Idiopathic pulmonary fibrosis	2	cML-MA-BIC	-0.137811	0.213605	0.518819	0.871263	0.573225	1.32426	0.995159	0.995172
DEGS1 [ Cis-100KB ]	Idiopathic pulmonary fibrosis	3	Inverse variance weighted	-0.0123031	0.0672688	0.854881	0.987772	0.865758	1.12698			2.26474	0.322269	2.26	0.132754	-0.00516515	0.112823	0.970875	TRUE	4.63217e-168
DEGS1 [ Cis-100KB ]	Idiopathic pulmonary fibrosis	3	cML-MA-BIC	-0.0117691	0.0634148	0.852767	0.9883	0.872788	1.1191	0.743332	0.75606
DEGS1 [ Cis-1MB ]	Idiopathic pulmonary fibrosis	5	Inverse variance weighted	0.00969453	0.0855976	0.909827	1.00974	0.853784	1.19419			7.66153	0.104794	4.29674	0.231153	0.0726517	0.0473998	0.222869	TRUE	6.62823e-171
DEGS1 [ Cis-1MB ]	Idiopathic pulmonary fibrosis	5	cML-MA-BIC	0.00848196	0.0621182	0.89139	1.00852	0.89291	1.13909	0.324424	0.305192
DEGS2 [ Cis-100KB ]	Idiopathic pulmonary fibrosis	2	Inverse variance weighted	-0.409231	0.294605	0.164807	0.664161	0.372821	1.18317			1.03557	0.308854						TRUE	7.78103e-12
DEGS2 [ Cis-100KB ]	Idiopathic pulmonary fibrosis	2	cML-MA-BIC	-0.412026	0.292443	0.158861	0.662307	0.373359	1.17488	0.932916	0.933563
DEGS2 [ Cis-1MB ]	Idiopathic pulmonary fibrosis	2	Inverse variance weighted	-0.409231	0.294605	0.164807	0.664161	0.372821	1.18317			1.03557	0.308854						TRUE	7.78103e-12
DEGS2 [ Cis-1MB ]	Idiopathic pulmonary fibrosis	2	cML-MA-BIC	-0.412026	0.292443	0.158861	0.662307	0.373359	1.17488	0.932916	0.933563
GAL3ST1 [ Cis-100KB ]	Idiopathic pulmonary fibrosis	1	Wald ratio	0.51968	0.535564	0.331876	1.68149	0.588591	4.80369										TRUE	0.000493328
GAL3ST1 [ Cis-100KB ]	Idiopathic pulmonary fibrosis	1	cML-MA-BIC	0.51968	0.541738	0.337416	1.68149	0.58151	4.86218	0.750275	0.750416
GAL3ST1 [ Cis-1MB ]	Idiopathic pulmonary fibrosis	1	Wald ratio	0.51968	0.535564	0.331876	1.68149	0.588591	4.80369										TRUE	0.000493328
GAL3ST1 [ Cis-1MB ]	Idiopathic pulmonary fibrosis	1	cML-MA-BIC	0.51968	0.541738	0.337416	1.68149	0.58151	4.86218	0.750275	0.750416
GALC [ Cis-100KB ]	Idiopathic pulmonary fibrosis	2	Inverse variance weighted	-0.0632487	0.0892339	0.47845	0.93871	0.788087	1.11812			0.00155052	0.96859						TRUE	1.10808e-137
GALC [ Cis-100KB ]	Idiopathic pulmonary fibrosis	2	cML-MA-BIC	-0.0632488	0.0892484	0.478521	0.93871	0.788064	1.11815	0.768226	0.768459
GALC [ Cis-1MB ]	Idiopathic pulmonary fibrosis	2	Inverse variance weighted	-0.0632487	0.0892339	0.47845	0.93871	0.788087	1.11812			0.00155052	0.96859						TRUE	1.10808e-137
GALC [ Cis-1MB ]	Idiopathic pulmonary fibrosis	2	cML-MA-BIC	-0.0632488	0.0892484	0.478521	0.93871	0.788064	1.11815	0.768226	0.768459
GBA2 [ Cis-100KB ]	Idiopathic pulmonary fibrosis	4	Inverse variance weighted	0.170033	0.0950038	0.0734949	1.18534	0.983955	1.42795			3.78389	0.285766	3.2095	0.20094	-0.0679181	0.113524	0.610387	TRUE	2.23303e-125
GBA2 [ Cis-100KB ]	Idiopathic pulmonary fibrosis	4	cML-MA-BIC	0.170965	0.0848791	0.0439871	1.18645	1.00461	1.4012	0.774049	0.774261
GBA2 [ Cis-1MB ]	Idiopathic pulmonary fibrosis	4	Inverse variance weighted	0.146842	0.104285	0.159108	1.15817	0.944068	1.42083			5.0926	0.165141	4.71635	0.0945928	-0.0366977	0.091873	0.728188	TRUE	6.76739e-144
GBA2 [ Cis-1MB ]	Idiopathic pulmonary fibrosis	4	cML-MA-BIC	0.149205	0.080989	0.0654331	1.16091	0.990512	1.36062	0.914837	0.904144
GLB1 [ Cis-100KB ]	Idiopathic pulmonary fibrosis	3	Inverse variance weighted	-0.0328774	0.132352	0.803818	0.967657	0.746554	1.25424			0.396085	0.820335	0.292549	0.588592	-0.0233304	0.0725063	0.801815	TRUE	2.14223e-63
GLB1 [ Cis-100KB ]	Idiopathic pulmonary fibrosis	3	cML-MA-BIC	-0.0325535	0.132603	0.806073	0.967971	0.746428	1.25527	0.148247	0.146049
GLB1 [ Cis-1MB ]	Idiopathic pulmonary fibrosis	3	Inverse variance weighted	0.00456366	0.130704	0.972147	1.00457	0.777543	1.29789			0.0254286	0.987366	0.0219928	0.882106	-0.00429352	0.0732489	0.962727	TRUE	8.7257e-68
GLB1 [ Cis-1MB ]	Idiopathic pulmonary fibrosis	3	cML-MA-BIC	0.00463714	0.130845	0.971729	1.00465	0.777385	1.29835	0.504332	0.511273
GLB1L [ Cis-100KB ]	Idiopathic pulmonary fibrosis	2	Inverse variance weighted	-0.0410155	0.0583774	0.48231	0.959814	0.856043	1.07617			0.205089	0.650644						TRUE	3.99221e-133
GLB1L [ Cis-100KB ]	Idiopathic pulmonary fibrosis	2	cML-MA-BIC	-0.0410171	0.0583819	0.482327	0.959813	0.856034	1.07617	0.636349	0.640817
GLB1L [ Cis-1MB ]	Idiopathic pulmonary fibrosis	3	Inverse variance weighted	-0.0361274	0.0581149	0.534169	0.964517	0.86068	1.08088			0.986184	0.610735	0.695955	0.404146	0.0142622	0.0264739	0.685415	TRUE	2.3231e-133
GLB1L [ Cis-1MB ]	Idiopathic pulmonary fibrosis	3	cML-MA-BIC	-0.0361775	0.0581296	0.533705	0.964469	0.860612	1.08086	0.121148	0.16346
GLB1L2 [ Cis-100KB ]	Idiopathic pulmonary fibrosis	2	Inverse variance weighted	0.0903961	0.203285	0.656554	1.09461	0.734884	1.63042			0.56605	0.451833						TRUE	2.24808e-26
GLB1L2 [ Cis-100KB ]	Idiopathic pulmonary fibrosis	2	cML-MA-BIC	0.090575	0.203546	0.656331	1.0948	0.734639	1.63154	0.486014	0.487028
GLB1L2 [ Cis-1MB ]	Idiopathic pulmonary fibrosis	2	Inverse variance weighted	0.0903961	0.203285	0.656554	1.09461	0.734884	1.63042			0.56605	0.451833						TRUE	2.24808e-26
GLB1L2 [ Cis-1MB ]	Idiopathic pulmonary fibrosis	2	cML-MA-BIC	0.090575	0.203546	0.656331	1.0948	0.734639	1.63154	0.486014	0.487028
GLB1L3 [ Cis-100KB ]	Idiopathic pulmonary fibrosis	1	Wald ratio	0.199725	0.36265	0.581815	1.22107	0.599854	2.48561										TRUE	2.83218e-10
GLB1L3 [ Cis-100KB ]	Idiopathic pulmonary fibrosis	1	cML-MA-BIC	0.199725	0.363182	0.582368	1.22107	0.599229	2.48821	0.594336	0.602687
GLB1L3 [ Cis-1MB ]	Idiopathic pulmonary fibrosis	1	Wald ratio	0.199725	0.36265	0.581815	1.22107	0.599854	2.48561										TRUE	2.83218e-10
GLB1L3 [ Cis-1MB ]	Idiopathic pulmonary fibrosis	1	cML-MA-BIC	0.199725	0.363182	0.582368	1.22107	0.599229	2.48821	0.594336	0.602687
GM2A [ Cis-100KB ]	Idiopathic pulmonary fibrosis	3	Inverse variance weighted	0.0116429	0.0596883	0.845345	1.01171	0.900013	1.13727			1.5875	0.452146	1.36217	0.243161	0.0146412	0.0359984	0.754085	TRUE	1.89215e-262
GM2A [ Cis-100KB ]	Idiopathic pulmonary fibrosis	3	cML-MA-BIC	0.0125286	0.0603142	0.835446	1.01261	0.899706	1.13968	0.16174	0.175858
GM2A [ Cis-1MB ]	Idiopathic pulmonary fibrosis	4	Inverse variance weighted	0.0277021	0.0648829	0.669412	1.02809	0.905319	1.16751			3.72278	0.292997	3.56184	0.168483	0.0188304	0.0626409	0.792083	TRUE	7.58921e-271
GM2A [ Cis-1MB ]	Idiopathic pulmonary fibrosis	4	cML-MA-BIC	0.0290307	0.0591848	0.623774	1.02946	0.916703	1.15608	0.629566	0.599451
HEXA [ Cis-100KB ]	Idiopathic pulmonary fibrosis	1	Wald ratio	0.460886	0.368943	0.21159	1.58548	0.769325	3.26746										TRUE	4.35101e-08
HEXA [ Cis-100KB ]	Idiopathic pulmonary fibrosis	1	cML-MA-BIC	0.460886	0.37199	0.215355	1.58548	0.764744	3.28703	0.705124	0.708791
HEXA [ Cis-1MB ]	Idiopathic pulmonary fibrosis	1	Wald ratio	0.460886	0.368943	0.21159	1.58548	0.769325	3.26746										TRUE	4.35101e-08
HEXA [ Cis-1MB ]	Idiopathic pulmonary fibrosis	1	cML-MA-BIC	0.460886	0.37199	0.215355	1.58548	0.764744	3.28703	0.705124	0.708791
HEXB [ Cis-100KB ]	Idiopathic pulmonary fibrosis	3	Inverse variance weighted	0.118962	0.127421	0.350504	1.12633	0.877408	1.44586			0.171581	0.917786	0.146631	0.701776	-0.00615624	0.0389741	0.900266	TRUE	7.51775e-66
HEXB [ Cis-100KB ]	Idiopathic pulmonary fibrosis	3	cML-MA-BIC	0.119145	0.127613	0.350489	1.12653	0.877239	1.44667	0.0838003	0.106362
HEXB [ Cis-1MB ]	Idiopathic pulmonary fibrosis	2	Inverse variance weighted	0.110289	0.123153	0.370497	1.1166	0.877138	1.42144			0.177239	0.673757						TRUE	3.88222e-69
HEXB [ Cis-1MB ]	Idiopathic pulmonary fibrosis	2	cML-MA-BIC	0.110317	0.123236	0.370699	1.11663	0.877019	1.42171	0.913186	0.913388
KDSR [ Cis-100KB ]	Idiopathic pulmonary fibrosis	1	Wald ratio	-0.219523	0.0843736	0.00927363	0.802902	0.680522	0.947289										TRUE	1.85355e-113
KDSR [ Cis-100KB ]	Idiopathic pulmonary fibrosis	1	cML-MA-BIC	-0.219523	0.0845213	0.00939732	0.802902	0.680325	0.947564	0.333332	0.379936
KDSR [ Cis-1MB ]	Idiopathic pulmonary fibrosis	1	Wald ratio	-0.219523	0.0843736	0.00927363	0.802902	0.680522	0.947289										TRUE	1.85355e-113
KDSR [ Cis-1MB ]	Idiopathic pulmonary fibrosis	1	cML-MA-BIC	-0.219523	0.0845213	0.00939732	0.802902	0.680325	0.947564	0.333332	0.379936
ORMDL1 [ Cis-100KB ]	Idiopathic pulmonary fibrosis	2	Inverse variance weighted	-0.0667517	0.232427	0.773963	0.935427	0.59315	1.47522			0.461958	0.496711						TRUE	2.57019e-21
ORMDL1 [ Cis-100KB ]	Idiopathic pulmonary fibrosis	2	cML-MA-BIC	-0.0668816	0.232705	0.773798	0.935306	0.59275	1.47583	0.805476	0.80096
ORMDL1 [ Cis-1MB ]	Idiopathic pulmonary fibrosis	2	Inverse variance weighted	-0.0667517	0.232427	0.773963	0.935427	0.59315	1.47522			0.461958	0.496711						TRUE	2.57019e-21
ORMDL1 [ Cis-1MB ]	Idiopathic pulmonary fibrosis	2	cML-MA-BIC	-0.0668816	0.232705	0.773798	0.935306	0.59275	1.47583	0.805476	0.80096
ORMDL2 [ Cis-100KB ]	Idiopathic pulmonary fibrosis	1	Wald ratio	0.208005	0.34956	0.551812	1.23122	0.62056	2.44279										TRUE	2.53828e-11
ORMDL2 [ Cis-100KB ]	Idiopathic pulmonary fibrosis	1	cML-MA-BIC	0.208005	0.350094	0.552419	1.23122	0.619911	2.44535	0.586661	0.596208
ORMDL2 [ Cis-1MB ]	Idiopathic pulmonary fibrosis	1	Wald ratio	0.208005	0.34956	0.551812	1.23122	0.62056	2.44279										TRUE	2.53828e-11
ORMDL2 [ Cis-1MB ]	Idiopathic pulmonary fibrosis	1	cML-MA-BIC	0.208005	0.350094	0.552419	1.23122	0.619911	2.44535	0.586661	0.596208
ORMDL3 [ Cis-100KB ]	Idiopathic pulmonary fibrosis	2	Inverse variance weighted	-0.0040787	0.0520612	0.937554	0.99593	0.899318	1.10292			0.544514	0.460568						TRUE	1.75749e-264
ORMDL3 [ Cis-100KB ]	Idiopathic pulmonary fibrosis	2	cML-MA-BIC	-0.00407914	0.0520641	0.937551	0.995929	0.899312	1.10293	0.322315	0.32436
ORMDL3 [ Cis-1MB ]	Idiopathic pulmonary fibrosis	4	Inverse variance weighted	0.0317101	0.0541969	0.558487	1.03222	0.928193	1.1479			0.74111	0.863495	0.336958	0.844949	0.0404644	0.0636504	0.589993	TRUE	6.27991e-293
ORMDL3 [ Cis-1MB ]	Idiopathic pulmonary fibrosis	4	cML-MA-BIC	0.0321021	0.0545185	0.555976	1.03262	0.927972	1.14908	0.976041	0.973174
OSBP [ Cis-1MB ]	Idiopathic pulmonary fibrosis	1	Wald ratio	0.561186	0.62238	0.367228	1.75275	0.517535	5.93609										TRUE	0.00225918
OSBP [ Cis-1MB ]	Idiopathic pulmonary fibrosis	1	cML-MA-BIC	0.561186	0.630275	0.37326	1.75275	0.509588	6.02866	0.7666	0.766305
PLPP1 [ Cis-100KB ]	Idiopathic pulmonary fibrosis	1	Wald ratio	0.127621	0.565397	0.821419	1.13612	0.375102	3.44113										TRUE	1.26825e-05
PLPP1 [ Cis-100KB ]	Idiopathic pulmonary fibrosis	1	cML-MA-BIC	0.127621	0.565703	0.821514	1.13612	0.374877	3.44319	0.638764	0.641364
PLPP1 [ Cis-1MB ]	Idiopathic pulmonary fibrosis	2	Inverse variance weighted	0.792876	0.539026	0.141307	2.20974	0.768269	6.3558			2.29331	0.129932						TRUE	4.86252e-06
PLPP1 [ Cis-1MB ]	Idiopathic pulmonary fibrosis	2	cML-MA-BIC	0.80577	0.365606	0.0275291	2.23842	1.09328	4.58302	0.651435	0.651714
PLPP2 [ Cis-100KB ]	Idiopathic pulmonary fibrosis	1	Wald ratio	-0.346484	0.147085	0.0184891	0.70717	0.530057	0.943463										TRUE	1.0922e-48
PLPP2 [ Cis-100KB ]	Idiopathic pulmonary fibrosis	1	cML-MA-BIC	-0.346484	0.147746	0.0190203	0.70717	0.529371	0.944687	0.378021	0.409491
PLPP2 [ Cis-1MB ]	Idiopathic pulmonary fibrosis	1	Wald ratio	-0.346484	0.147085	0.0184891	0.70717	0.530057	0.943463										TRUE	1.0922e-48
PLPP2 [ Cis-1MB ]	Idiopathic pulmonary fibrosis	1	cML-MA-BIC	-0.346484	0.147746	0.0190203	0.70717	0.529371	0.944687	0.378021	0.409491
PPM1L [ Cis-100KB ]	Idiopathic pulmonary fibrosis	2	Inverse variance weighted	0.0493971	0.0925208	0.593409	1.05064	0.87639	1.25953			0.27192	0.602047						TRUE	7.45081e-121
PPM1L [ Cis-100KB ]	Idiopathic pulmonary fibrosis	2	cML-MA-BIC	0.0494086	0.092541	0.593403	1.05065	0.876366	1.25959	0.692458	0.693031
PPM1L [ Cis-1MB ]	Idiopathic pulmonary fibrosis	2	Inverse variance weighted	-0.0284377	0.0904528	0.753223	0.971963	0.814057	1.1605			0.749287	0.386702						TRUE	3.21004e-128
PPM1L [ Cis-1MB ]	Idiopathic pulmonary fibrosis	2	cML-MA-BIC	-0.0284543	0.0904828	0.753163	0.971947	0.813995	1.16055	0.786205	0.779431
PRKD1 [ Cis-100KB ]	Idiopathic pulmonary fibrosis	1	Wald ratio	0.0468159	0.0894065	0.600536	1.04793	0.879483	1.24864										TRUE	2.39889e-129
PRKD1 [ Cis-100KB ]	Idiopathic pulmonary fibrosis	1	cML-MA-BIC	0.0468159	0.0894145	0.600569	1.04793	0.879469	1.24866	0.382956	0.432071
PRKD1 [ Cis-1MB ]	Idiopathic pulmonary fibrosis	1	Wald ratio	0.0468159	0.0894065	0.600536	1.04793	0.879483	1.24864										TRUE	2.39889e-129
PRKD1 [ Cis-1MB ]	Idiopathic pulmonary fibrosis	1	cML-MA-BIC	0.0468159	0.0894145	0.600569	1.04793	0.879469	1.24866	0.382956	0.432071
PRKD2 [ Cis-100KB ]	Idiopathic pulmonary fibrosis	2	Inverse variance weighted	-0.0277569	0.0915596	0.761771	0.972625	0.812846	1.16381			1.1853	0.27628						TRUE	1.91491e-150
PRKD2 [ Cis-100KB ]	Idiopathic pulmonary fibrosis	2	cML-MA-BIC	-0.0277756	0.0841304	0.741287	0.972607	0.824753	1.14697	0.566909	0.560842
PRKD2 [ Cis-1MB ]	Idiopathic pulmonary fibrosis	3	Inverse variance weighted	-0.0529561	0.0920778	0.565208	0.948422	0.791814	1.136			2.56445	0.277419	0.661491	0.416034	-0.0970727	0.0703691	0.39932	TRUE	5.67349e-154
PRKD2 [ Cis-1MB ]	Idiopathic pulmonary fibrosis	3	cML-MA-BIC	-0.0575099	0.0855035	0.5012	0.944113	0.798439	1.11636	0.77068	0.795045
PRKD3 [ Cis-100KB ]	Idiopathic pulmonary fibrosis	3	Inverse variance weighted	0.00854927	0.086237	0.921029	1.00859	0.851739	1.19432			0.516184	0.772524	0.132261	0.716099	0.0668537	0.107896	0.646856	TRUE	3.1173e-135
PRKD3 [ Cis-100KB ]	Idiopathic pulmonary fibrosis	3	cML-MA-BIC	0.0106111	0.089278	0.90539	1.01067	0.848425	1.20394	0.516053	0.564176
PRKD3 [ Cis-1MB ]	Idiopathic pulmonary fibrosis	4	Inverse variance weighted	-0.0254381	0.0830555	0.759393	0.974883	0.828427	1.14723			2.66087	0.446918	2.24583	0.32533	0.0695004	0.114318	0.605058	TRUE	1.25686e-139
PRKD3 [ Cis-1MB ]	Idiopathic pulmonary fibrosis	4	cML-MA-BIC	-0.0248902	0.0833265	0.765164	0.975417	0.828441	1.14847	0.359452	0.340903
PSAP [ Cis-100KB ]	Idiopathic pulmonary fibrosis	1	Wald ratio	0.0581374	0.214448	0.786312	1.05986	0.696157	1.61358										TRUE	8.84501e-26
PSAP [ Cis-100KB ]	Idiopathic pulmonary fibrosis	1	cML-MA-BIC	0.0581374	0.214478	0.786341	1.05986	0.696115	1.61368	0.503645	0.524663
PSAP [ Cis-1MB ]	Idiopathic pulmonary fibrosis	1	Wald ratio	0.0581374	0.214448	0.786312	1.05986	0.696157	1.61358										TRUE	8.84501e-26
PSAP [ Cis-1MB ]	Idiopathic pulmonary fibrosis	1	cML-MA-BIC	0.0581374	0.214478	0.786341	1.05986	0.696115	1.61368	0.503645	0.524663
SAMD8 [ Cis-100KB ]	Idiopathic pulmonary fibrosis	1	Wald ratio	-0.0628084	0.436878	0.885685	0.939123	0.398882	2.21106										TRUE	4.537e-07
SAMD8 [ Cis-100KB ]	Idiopathic pulmonary fibrosis	1	cML-MA-BIC	-0.0628084	0.436952	0.885704	0.939123	0.398824	2.21138	0.609279	0.613319
SAMD8 [ Cis-1MB ]	Idiopathic pulmonary fibrosis	1	Wald ratio	-0.0628084	0.436878	0.885685	0.939123	0.398882	2.21106										TRUE	4.537e-07
SAMD8 [ Cis-1MB ]	Idiopathic pulmonary fibrosis	1	cML-MA-BIC	-0.0628084	0.436952	0.885704	0.939123	0.398824	2.21138	0.609279	0.613319
SGMS1 [ Cis-100KB ]	Idiopathic pulmonary fibrosis	1	Wald ratio	-0.0693169	0.321433	0.829261	0.933031	0.496921	1.75188										TRUE	5.5718e-12
SGMS1 [ Cis-100KB ]	Idiopathic pulmonary fibrosis	1	cML-MA-BIC	-0.0693169	0.321498	0.829295	0.933031	0.496857	1.75211	0.560415	0.569746
SGMS1 [ Cis-1MB ]	Idiopathic pulmonary fibrosis	1	Wald ratio	-0.401684	0.535814	0.453453	0.669192	0.23413	1.91269										TRUE	0.000241513
SGMS1 [ Cis-1MB ]	Idiopathic pulmonary fibrosis	1	cML-MA-BIC	-0.401684	0.539473	0.456522	0.669192	0.232457	1.92646	0.624687	0.626207
SGMS2 [ Cis-100KB ]	Idiopathic pulmonary fibrosis	1	Wald ratio	-0.360543	0.544921	0.5082	0.697298	0.239647	2.02892										TRUE	0.00081759
SGMS2 [ Cis-100KB ]	Idiopathic pulmonary fibrosis	1	cML-MA-BIC	-0.360543	0.548438	0.510924	0.697298	0.238001	2.04295	0.693989	0.691658
SGMS2 [ Cis-1MB ]	Idiopathic pulmonary fibrosis	1	Wald ratio	-0.255412	0.472341	0.58869	0.774598	0.30691	1.95498										TRUE	0.000180331
SGMS2 [ Cis-1MB ]	Idiopathic pulmonary fibrosis	1	cML-MA-BIC	-0.255412	0.47409	0.590066	0.774598	0.30586	1.96169	0.683652	0.681586
SGPL1 [ Cis-100KB ]	Idiopathic pulmonary fibrosis	2	Inverse variance weighted	-0.120639	0.168344	0.473608	0.886354	0.63725	1.23283			4.2069	0.0402599						TRUE	7.96232e-117
SGPL1 [ Cis-100KB ]	Idiopathic pulmonary fibrosis	2	cML-MA-BIC	-0.12094	0.0822321	0.141369	0.886087	0.754187	1.04106	0.963722	0.963179
SGPL1 [ Cis-1MB ]	Idiopathic pulmonary fibrosis	3	Inverse variance weighted	-0.136723	0.0794725	0.0853619	0.872211	0.746403	1.01923			0.149692	0.927886	0.116054	0.733354	0.00430404	0.0234672	0.884523	TRUE	7.38875e-134
SGPL1 [ Cis-1MB ]	Idiopathic pulmonary fibrosis	3	cML-MA-BIC	-0.136779	0.0795592	0.0855757	0.872163	0.746235	1.01934	0.487161	0.528525
SGPP2 [ Cis-100KB ]	Idiopathic pulmonary fibrosis	1	Wald ratio	0.48265	0.520679	0.353946	1.62036	0.583984	4.49597										TRUE	0.000294236
SGPP2 [ Cis-100KB ]	Idiopathic pulmonary fibrosis	1	cML-MA-BIC	0.48265	0.525901	0.358746	1.62036	0.578037	4.54222	0.673918	0.675532
SGPP2 [ Cis-1MB ]	Idiopathic pulmonary fibrosis	1	Wald ratio	0.48265	0.520679	0.353946	1.62036	0.583984	4.49597										TRUE	0.000294236
SGPP2 [ Cis-1MB ]	Idiopathic pulmonary fibrosis	1	cML-MA-BIC	0.48265	0.525901	0.358746	1.62036	0.578037	4.54222	0.673918	0.675532
SMPD1 [ Cis-100KB ]	Idiopathic pulmonary fibrosis	1	Wald ratio	-0.217714	0.32512	0.503085	0.804355	0.425305	1.52123										TRUE	1.39434e-09
SMPD1 [ Cis-100KB ]	Idiopathic pulmonary fibrosis	1	cML-MA-BIC	-0.217714	0.32586	0.504055	0.804355	0.424688	1.52344	0.614641	0.615616
SMPD1 [ Cis-1MB ]	Idiopathic pulmonary fibrosis	1	Wald ratio	-0.217714	0.32512	0.503085	0.804355	0.425305	1.52123										TRUE	1.39434e-09
SMPD1 [ Cis-1MB ]	Idiopathic pulmonary fibrosis	1	cML-MA-BIC	-0.217714	0.32586	0.504055	0.804355	0.424688	1.52344	0.614641	0.615616
SMPD2 [ Cis-100KB ]	Idiopathic pulmonary fibrosis	2	Inverse variance weighted	0.140236	0.123339	0.25554	1.15055	0.903473	1.46518			2.18934	0.138969						TRUE	2.01886e-119
SMPD2 [ Cis-100KB ]	Idiopathic pulmonary fibrosis	2	cML-MA-BIC	0.14041	0.0834747	0.0925571	1.15074	0.977066	1.3553	0.570315	0.57579
SMPD2 [ Cis-1MB ]	Idiopathic pulmonary fibrosis	2	Inverse variance weighted	0.124853	0.111857	0.264346	1.13298	0.90993	1.41071			1.79779	0.179979						TRUE	4.58608e-123
SMPD2 [ Cis-1MB ]	Idiopathic pulmonary fibrosis	2	cML-MA-BIC	0.124986	0.0835221	0.134539	1.13313	0.962023	1.33468	0.448588	0.46052
SMPD3 [ Cis-100KB ]	Idiopathic pulmonary fibrosis	1	Wald ratio	-0.227416	0.239674	0.342692	0.796589	0.497989	1.27423										TRUE	5.66071e-18
SMPD3 [ Cis-100KB ]	Idiopathic pulmonary fibrosis	1	cML-MA-BIC	-0.227416	0.240213	0.343777	0.796589	0.497463	1.27558	0.546372	0.553235
SMPD3 [ Cis-1MB ]	Idiopathic pulmonary fibrosis	1	Wald ratio	-0.227416	0.239674	0.342692	0.796589	0.497989	1.27423										TRUE	5.66071e-18
SMPD3 [ Cis-1MB ]	Idiopathic pulmonary fibrosis	1	cML-MA-BIC	-0.227416	0.240213	0.343777	0.796589	0.497463	1.27558	0.546372	0.553235
SPHK1 [ Cis-100KB ]	Idiopathic pulmonary fibrosis	2	Inverse variance weighted	0.163233	0.0824808	0.047811	1.17731	1.00157	1.38389			0.0322763	0.857423						TRUE	1.84079e-121
SPHK1 [ Cis-100KB ]	Idiopathic pulmonary fibrosis	2	cML-MA-BIC	0.163236	0.0825682	0.0480437	1.17731	1.0014	1.38413	0.578218	0.569361
SPHK1 [ Cis-1MB ]	Idiopathic pulmonary fibrosis	2	Inverse variance weighted	0.163233	0.0824808	0.047811	1.17731	1.00157	1.38389			0.0322763	0.857423						TRUE	1.84079e-121
SPHK1 [ Cis-1MB ]	Idiopathic pulmonary fibrosis	2	cML-MA-BIC	0.163236	0.0825682	0.0480437	1.17731	1.0014	1.38413	0.578218	0.569361
SPHK2 [ Cis-100KB ]	Idiopathic pulmonary fibrosis	1	Wald ratio	0.245744	0.191775	0.200047	1.27857	0.877977	1.86195										TRUE	8.70335e-34
SPHK2 [ Cis-100KB ]	Idiopathic pulmonary fibrosis	1	cML-MA-BIC	0.245744	0.192178	0.200991	1.27857	0.877284	1.86342	0.496383	0.524431
SPHK2 [ Cis-1MB ]	Idiopathic pulmonary fibrosis	1	Wald ratio	0.245744	0.191775	0.200047	1.27857	0.877977	1.86195										TRUE	8.70335e-34
SPHK2 [ Cis-1MB ]	Idiopathic pulmonary fibrosis	1	cML-MA-BIC	0.245744	0.192178	0.200991	1.27857	0.877284	1.86342	0.496383	0.524431
SPNS2 [ Cis-100KB ]	Idiopathic pulmonary fibrosis	3	Inverse variance weighted	0.146857	0.164799	0.372858	1.15819	0.838494	1.59977			0.607142	0.738178	0.602151	0.437759	0.00315028	0.0445902	0.955098	TRUE	9.07947e-47
SPNS2 [ Cis-100KB ]	Idiopathic pulmonary fibrosis	3	cML-MA-BIC	0.146806	0.165101	0.373902	1.15813	0.837954	1.60064	0.576944	0.588853
SPNS2 [ Cis-1MB ]	Idiopathic pulmonary fibrosis	3	Inverse variance weighted	0.146857	0.164799	0.372858	1.15819	0.838494	1.59977			0.607142	0.738178	0.602151	0.437759	0.00315028	0.0445902	0.955098	TRUE	9.07947e-47
SPNS2 [ Cis-1MB ]	Idiopathic pulmonary fibrosis	3	cML-MA-BIC	0.146806	0.165101	0.373902	1.15813	0.837954	1.60064	0.576944	0.588853
SPTLC1 [ Cis-100KB ]	Idiopathic pulmonary fibrosis	1	Wald ratio	0.261822	0.429773	0.542385	1.2993	0.5596	3.01674										TRUE	1.7295e-06
SPTLC1 [ Cis-100KB ]	Idiopathic pulmonary fibrosis	1	cML-MA-BIC	0.261822	0.431041	0.543573	1.2993	0.558211	3.02425	0.633405	0.637529
SPTLC1 [ Cis-1MB ]	Idiopathic pulmonary fibrosis	2	Inverse variance weighted	0.0781617	0.354912	0.825693	1.0813	0.539309	2.16797			0.574225	0.448585						TRUE	6.78883e-09
SPTLC1 [ Cis-1MB ]	Idiopathic pulmonary fibrosis	2	cML-MA-BIC	0.0786361	0.356064	0.82521	1.08181	0.538349	2.1739	0.451235	0.451353
SPTLC2 [ Cis-100KB ]	Idiopathic pulmonary fibrosis	2	Inverse variance weighted	-0.0496283	0.0792791	0.531319	0.951583	0.814635	1.11155			0.358266	0.549471						TRUE	8.36255e-146
SPTLC2 [ Cis-100KB ]	Idiopathic pulmonary fibrosis	2	cML-MA-BIC	-0.0496363	0.0792927	0.531323	0.951575	0.814607	1.11157	0.782778	0.78277
SPTLC2 [ Cis-1MB ]	Idiopathic pulmonary fibrosis	4	Inverse variance weighted	-0.0447008	0.0774993	0.564082	0.956284	0.82152	1.11315			0.764185	0.858013	0.352183	0.838541	0.0165204	0.0257378	0.586704	TRUE	7.03264e-154
SPTLC2 [ Cis-1MB ]	Idiopathic pulmonary fibrosis	4	cML-MA-BIC	-0.0437978	0.0787363	0.578033	0.957147	0.820271	1.11686	0.351165	0.358837
SPTLC3 [ Cis-100KB ]	Idiopathic pulmonary fibrosis	1	Wald ratio	-0.129024	0.37302	0.729426	0.878953	0.423101	1.82594										TRUE	1.68491e-09
SPTLC3 [ Cis-100KB ]	Idiopathic pulmonary fibrosis	1	cML-MA-BIC	-0.129024	0.373267	0.729598	0.878953	0.422897	1.82683	0.574399	0.58138
SPTLC3 [ Cis-1MB ]	Idiopathic pulmonary fibrosis	2	Inverse variance weighted	0.0825617	0.313609	0.792348	1.08607	0.587363	2.00819			1.48369	0.223198						TRUE	9.40817e-15
SPTLC3 [ Cis-1MB ]	Idiopathic pulmonary fibrosis	2	cML-MA-BIC	0.0832791	0.25863	0.747452	1.08685	0.654662	1.80434	0.782521	0.779198
SPTSSA [ Cis-100KB ]	Idiopathic pulmonary fibrosis	2	Inverse variance weighted	0.0467593	0.239442	0.84517	1.04787	0.655376	1.67542			0.275513	0.599657						TRUE	4.92588e-19
SPTSSA [ Cis-100KB ]	Idiopathic pulmonary fibrosis	2	cML-MA-BIC	0.0468218	0.239619	0.845079	1.04794	0.655189	1.67611	0.426471	0.428595
SPTSSA [ Cis-1MB ]	Idiopathic pulmonary fibrosis	3	Inverse variance weighted	0.107122	0.202022	0.595939	1.11307	0.749131	1.65382			0.496084	0.780327	0.227172	0.633629	-0.128792	0.248361	0.695447	TRUE	4.73131e-27
SPTSSA [ Cis-1MB ]	Idiopathic pulmonary fibrosis	3	cML-MA-BIC	0.107779	0.202555	0.59466	1.1138	0.748841	1.65663	0.718494	0.727679
ST3GAL2 [ Cis-100KB ]	Idiopathic pulmonary fibrosis	2	Inverse variance weighted	-0.124809	0.271332	0.645526	0.882665	0.518601	1.50231			0.0893856	0.76496						TRUE	3.10603e-13
ST3GAL2 [ Cis-100KB ]	Idiopathic pulmonary fibrosis	2	cML-MA-BIC	-0.12489	0.271628	0.645671	0.882594	0.518259	1.50306	0.655148	0.653623
ST3GAL2 [ Cis-1MB ]	Idiopathic pulmonary fibrosis	2	Inverse variance weighted	-0.102619	0.265547	0.699168	0.902471	0.536284	1.5187			0.620021	0.431039						TRUE	1.5394e-13
ST3GAL2 [ Cis-1MB ]	Idiopathic pulmonary fibrosis	2	cML-MA-BIC	-0.103044	0.26619	0.698676	0.902087	0.53538	1.51997	0.468171	0.467882
ST3GAL3 [ Cis-100KB ]	Idiopathic pulmonary fibrosis	1	Wald ratio	-0.540226	0.315627	0.0869713	0.582617	0.313846	1.08156										TRUE	4.55059e-09
ST3GAL3 [ Cis-100KB ]	Idiopathic pulmonary fibrosis	1	cML-MA-BIC	-0.540226	0.31956	0.0909263	0.582617	0.311436	1.08993	0.566933	0.566121
ST3GAL5 [ Cis-100KB ]	Idiopathic pulmonary fibrosis	1	Wald ratio	-0.00821336	0.0814686	0.919696	0.99182	0.845445	1.16354										TRUE	1.04364e-132
ST3GAL5 [ Cis-100KB ]	Idiopathic pulmonary fibrosis	1	cML-MA-BIC	-0.00821336	0.0814688	0.919697	0.99182	0.845445	1.16354	0.394652	0.43855
ST3GAL5 [ Cis-1MB ]	Idiopathic pulmonary fibrosis	4	Inverse variance weighted	-0.00469735	0.0710856	0.947314	0.995314	0.865866	1.14411			3.1565	0.36812	0.422419	0.809605	-0.0566376	0.034253	0.240045	TRUE	2.77645e-187
ST3GAL5 [ Cis-1MB ]	Idiopathic pulmonary fibrosis	4	cML-MA-BIC	-0.00463521	0.0694537	0.94679	0.995375	0.868694	1.14053	0.51745	0.521292
ST6GALNAC6 [ Cis-100KB ]	Idiopathic pulmonary fibrosis	3	Inverse variance weighted	-0.047252	0.0559878	0.398686	0.953847	0.854714	1.06448			0.537485	0.76434	0.387778	0.53347	0.0219722	0.0567875	0.764972	TRUE	4.45206e-144
ST6GALNAC6 [ Cis-100KB ]	Idiopathic pulmonary fibrosis	3	cML-MA-BIC	-0.0473028	0.0560047	0.398322	0.953799	0.854642	1.06446	0.603038	0.644428
ST6GALNAC6 [ Cis-1MB ]	Idiopathic pulmonary fibrosis	5	Inverse variance weighted	-0.0539576	0.0554447	0.330464	0.947472	0.849906	1.05624			1.61523	0.806052	1.60691	0.657823	-0.00431325	0.0473027	0.933094	TRUE	8.31259e-147
ST6GALNAC6 [ Cis-1MB ]	Idiopathic pulmonary fibrosis	5	cML-MA-BIC	-0.0539295	0.0554718	0.330953	0.947499	0.849885	1.05632	0.547463	0.571096
SUMF1 [ Cis-100KB ]	Idiopathic pulmonary fibrosis	1	Wald ratio	0.0781573	0.181802	0.667266	1.08129	0.757165	1.54417										TRUE	5.88345e-36
SUMF1 [ Cis-100KB ]	Idiopathic pulmonary fibrosis	1	cML-MA-BIC	0.0781573	0.181846	0.667342	1.08129	0.757099	1.54431	0.532837	0.551878
SUMF1 [ Cis-1MB ]	Idiopathic pulmonary fibrosis	4	Inverse variance weighted	-0.0367953	0.0977081	0.706483	0.963873	0.795883	1.16732			1.92652	0.587797	1.74712	0.417463	-0.0667666	0.157633	0.713091	TRUE	7.98515e-109
SUMF1 [ Cis-1MB ]	Idiopathic pulmonary fibrosis	4	cML-MA-BIC	-0.0372685	0.097979	0.703669	0.963417	0.795084	1.16739	0.148766	0.13782
SUMF2 [ Cis-100KB ]	Idiopathic pulmonary fibrosis	1	Wald ratio	-0.0773381	0.104166	0.457814	0.925577	0.754649	1.13522										TRUE	1.06378e-110
SUMF2 [ Cis-100KB ]	Idiopathic pulmonary fibrosis	1	cML-MA-BIC	-0.0773381	0.10419	0.457918	0.925577	0.754613	1.13527	0.373814	0.418229
SUMF2 [ Cis-1MB ]	Idiopathic pulmonary fibrosis	2	Inverse variance weighted	-0.10706	0.0977356	0.273337	0.898471	0.74184	1.08817			0.680444	0.409434						TRUE	3.76711e-120
SUMF2 [ Cis-1MB ]	Idiopathic pulmonary fibrosis	2	cML-MA-BIC	-0.107117	0.0978016	0.273409	0.898421	0.741702	1.08825	0.978462	0.978425
UGCG [ Cis-100KB ]	Idiopathic pulmonary fibrosis	1	Wald ratio	0.0193281	0.244439	0.936976	1.01952	0.631428	1.64613										TRUE	1.10889e-20
UGCG [ Cis-100KB ]	Idiopathic pulmonary fibrosis	1	cML-MA-BIC	0.0193281	0.244442	0.936977	1.01952	0.631423	1.64614	0.521264	0.538079
UGCG [ Cis-1MB ]	Idiopathic pulmonary fibrosis	1	Wald ratio	0.0193281	0.244439	0.936976	1.01952	0.631428	1.64613										TRUE	1.10889e-20
UGCG [ Cis-1MB ]	Idiopathic pulmonary fibrosis	1	cML-MA-BIC	0.0193281	0.244442	0.936977	1.01952	0.631423	1.64614	0.521264	0.538079
UGT8 [ Cis-100KB ]	Idiopathic pulmonary fibrosis	1	Wald ratio	0.0741169	0.165597	0.65446	1.07693	0.778448	1.48987										TRUE	1.91818e-42
UGT8 [ Cis-100KB ]	Idiopathic pulmonary fibrosis	1	cML-MA-BIC	0.0741169	0.165634	0.654532	1.07693	0.778392	1.48997	0.461469	0.491874
UGT8 [ Cis-1MB ]	Idiopathic pulmonary fibrosis	1	Wald ratio	0.0741169	0.165597	0.65446	1.07693	0.778448	1.48987										TRUE	1.91818e-42
UGT8 [ Cis-1MB ]	Idiopathic pulmonary fibrosis	1	cML-MA-BIC	0.0741169	0.165634	0.654532	1.07693	0.778392	1.48997	0.461469	0.491874
VAPA [ Cis-100KB ]	Idiopathic pulmonary fibrosis	3	Inverse variance weighted	0.0470532	0.0791342	0.552111	1.04818	0.897583	1.22404			3.05815	0.216736	1.88897	0.169318	0.0664119	0.0844146	0.575629	TRUE	2.12076e-247
VAPA [ Cis-100KB ]	Idiopathic pulmonary fibrosis	3	cML-MA-BIC-DP	0.0465295	0.0585542	0.426823	1.04763	0.934039	1.17503	0.00751036	0.0165674
VAPA [ Cis-1MB ]	Idiopathic pulmonary fibrosis	3	Inverse variance weighted	0.0470532	0.0791342	0.552111	1.04818	0.897583	1.22404			3.05815	0.216736	1.88897	0.169318	0.0664119	0.0844146	0.575629	TRUE	2.12076e-247
VAPA [ Cis-1MB ]	Idiopathic pulmonary fibrosis	3	cML-MA-BIC-DP	0.0465295	0.0585542	0.426823	1.04763	0.934039	1.17503	0.00751036	0.0165674
VAPB [ Cis-100KB ]	Idiopathic pulmonary fibrosis	1	Wald ratio	-0.00356686	0.197729	0.985608	0.99644	0.676302	1.46812										TRUE	2.79477e-31
VAPB [ Cis-100KB ]	Idiopathic pulmonary fibrosis	1	cML-MA-BIC	-0.00356686	0.197729	0.985608	0.99644	0.676302	1.46812	0.480235	0.503949
VAPB [ Cis-1MB ]	Idiopathic pulmonary fibrosis	1	Wald ratio	-0.00356686	0.197729	0.985608	0.99644	0.676302	1.46812										TRUE	2.79477e-31
VAPB [ Cis-1MB ]	Idiopathic pulmonary fibrosis	1	cML-MA-BIC	-0.00356686	0.197729	0.985608	0.99644	0.676302	1.46812	0.480235	0.503949

## Sheet: Table S4
Table S4: PheWAS results for binary traits (SPHK1).
Phenotype	Ancestry	Collapsing model	Phenotypic category	P value	No. samples	No. cases	No. cases with QV	Proportion cases with QV	No. controls	No. controls with QV	Proportion controls with QV	Odds ratio	Odds ratio LCI	Odds ratio UCI
Union#M5489#Other dorsalgia Site unspecified	European	UR	Chapter XIII Diseases of the musculoskeletal system and connective tissue	0.0284	157755	56	1	0.0178571	157699	80	0.000507296	35.8225	4.8975	262.021
40001#K72#Hepatic failure not elsewhere classified	European	UR	Chapter XI Diseases of the digestive system	0.0175	266422	32	1	0.03125	266390	146	0.000548069	58.8255	7.9774	433.779
3773#Knee pain for 3+ months	European	UR	Chapter XVIII Symptoms signs and abnormal clinical and laboratory findings not elsewhere classified	0.0313	95359	76413	53	0.000693599	18946	5	0.000263908	2.6293	1.0509	6.5786
Union#R64#Cachexia	European	UR	Chapter XVIII Symptoms signs and abnormal clinical and laboratory findings not elsewhere classified	0.0005979	50020	275	3	0.0109091	49745	27	0.000542768	20.3096	6.1248	67.3465
41202#M23#Internal derangement of knee	South Asian	UR	Chapter XIII Diseases of the musculoskeletal system and connective tissue	0.0002696	7686	420	4	0.00952381	7266	3	0.000412882	23.2788	5.193	104.353
Union#M6266#Muscle strain Lower leg	European	UR	Chapter XIII Diseases of the musculoskeletal system and connective tissue	0.0178	157734	35	1	0.0285714	157699	80	0.000507296	57.9482	7.8373	428.464
Union#E07#Other disorders of thyroid	European	UR	Chapter IV Endocrine nutritional and metabolic diseases	0.0855	194095	27637	8	0.000289467	166458	93	0.000558699	0.518	0.2516	1.0665
Union#E07#Other disorders of thyroid	South Asian	UR	Chapter IV Endocrine nutritional and metabolic diseases	0.0559	3157	747	2	0.00267738	2410	0	0
Union#I500#Congestive heart failure	South Asian	UR	Chapter IX Diseases of the circulatory system	0.075	3060	241	2	0.00829876	2819	4	0.00141894	5.8891	1.0731	32.3187
40002#M34#Systemic sclerosis	European	UR	Chapter XIII Diseases of the musculoskeletal system and connective tissue	0.0235	337049	42	1	0.0238095	337007	190	0.000563787	43.2371	5.9171	315.939
Union#Block E70-E90#E70-E90 Metabolic disorders	South Asian	UR	Chapter IV Endocrine nutritional and metabolic diseases	0.0617	6793	3348	8	0.00238949	3445	2	0.000580552	4.1234	0.875	19.4319
40001#C221#Malignant neoplasm: Intrahepatic bile duct carcinoma	European	UR	Chapter II Neoplasms	0.0205	342100	420	2	0.0047619	341680	176	0.000515102	9.284	2.2961	37.5388
41202#M243#Pathological dislocation and subluxation of joint not elsewhere classified	European	UR	Chapter XIII Diseases of the musculoskeletal system and connective tissue	0.0178	217154	33	1	0.030303	217121	117	0.00053887	57.9605	7.8549	427.685
Union#C493#Malignant neoplasm: Connective and soft tissue of thorax	European	UR	Chapter II Neoplasms	0.0491	273877	95	1	0.0105263	273782	144	0.000525966	20.2156	2.7991	146.001
41202#K297#Gastritis unspecified	South Asian	UR	Chapter XI Diseases of the digestive system	0.0715	5362	499	2	0.00400802	4863	3	0.000616903	6.5191	1.0867	39.1087
Union#M0690#Rheumatoid arthritis unspecified Multiple sites	European	UR	Chapter XIII Diseases of the musculoskeletal system and connective tissue	0.0008475	117522	2033	6	0.0029513	115489	58	0.000502212	5.891	2.5389	13.6688
40006#C77#Secondary and unspecified malignant neoplasm of lymph nodes	European	UR	Chapter II Neoplasms	0.0913	255429	177	1	0.00564972	255252	137	0.000536724	10.5804	1.4716	76.0727
Union#D212#Benign neoplasm: Connective and other soft tissue of lower limb including hip	European	UR	Chapter II Neoplasms	0.0098	220445	281	2	0.00711744	220164	114	0.000517796	13.837	3.4021	56.2779
Union#L50#Urticaria	African	UR	Chapter XII Diseases of the skin and subcutaneous tissue	0.0517	4809	126	1	0.00793651	4683	1	0.000213538	37.456	2.3294	602.273
Union#K35#Acute appendicitis	South Asian	UR	Chapter XI Diseases of the digestive system	0.0483	3852	63	1	0.015873	3789	2	0.000527844	30.5403	2.7332	341.255
Union#Chapter III#Chapter III Diseases of the blood and blood-forming organs and certain disorders involving the immune mechanism	South Asian	UR	Chapter III Diseases of the blood and blood-forming organs and certain disorders involving the immune mechanism	0.0191	7664	2175	6	0.00275862	5489	3	0.000546548	5.0586	1.264	20.2449
40001#Block C15-C26#C15-C26 Malignant neoplasms of digestive organs	European	UR	Chapter II Neoplasms	0.021	265231	6145	8	0.00130187	259086	138	0.000532642	2.4461	1.1987	4.9913
Union#Block E20-E35#E20-E35 Disorders of other endocrine glands	European	UR	Chapter IV Endocrine nutritional and metabolic diseases	0.0853	238943	6513	0	0	232430	123	0.000529192	0
Union#C788#Secondary malignant neoplasm of other and unspecified digestive organs	European	UR	Chapter II Neoplasms	0.0009668	274578	796	4	0.00502513	273782	144	0.000525966	9.5973	3.5449	25.983
41202#M431#Spondylolisthesis	African	UR	Chapter XIII Diseases of the musculoskeletal system and connective tissue	0.0249	4298	36	1	0.0277778	4262	2	0.000469263	60.8571	5.3929	686.749
41202#N32#Other disorders of bladder	European	UR	Chapter XIV Diseases of the genitourinary system	0.0255	262017	8327	0	0	253690	141	0.000555796	0
Union#L405#Arthropathic psoriasis	European	UR	Chapter XII Diseases of the skin and subcutaneous tissue	0.0848	270808	1831	3	0.00163845	268977	149	0.000553951	2.961	0.9433	9.2941
Union#L405#Arthropathic psoriasis	South Asian	UR	Chapter XII Diseases of the skin and subcutaneous tissue	0.0333	6224	42	1	0.0238095	6182	4	0.00064704	37.6707	4.1211	344.346
Union#Block C76-C80#C76-C80 Malignant neoplasms of ill-defined secondary and unspecified sites	European	UR	Chapter II Neoplasms	0.016	291916	24846	23	0.000925702	267070	140	0.000524207	1.7666	1.1364	2.7463
41202#H353#Degeneration of macula and posterior pole	South Asian	UR	Chapter VII Diseases of the eye and adnexa	0.0594	7581	77	1	0.012987	7504	5	0.000666311	19.7342	2.2783	170.935
131871#Source of report of M16 (Coxarthrosis [arthrosis of hip])	East Asian	UR	Chapter XIII Diseases of the musculoskeletal system and connective tissue	0.0123	2530	31	1	0.0322581	2499	0	0
40002#I11#Hypertensive heart disease	European	UR	Chapter IX Diseases of the circulatory system	0.0237	254811	430	2	0.00465116	254381	138	0.000542493	8.6091	2.1248	34.8819
131851#Source of report of M06 (Other rheumatoid arthritis)	European	UR	Chapter XIII Diseases of the musculoskeletal system and connective tissue	0.0008476	374501	11949	16	0.00133902	362552	186	0.00051303	2.6122	1.5671	4.3543
40002#I739#Peripheral vascular disease unspecified	European	UR	Chapter IX Diseases of the circulatory system	0.0245	256160	431	2	0.00464037	255729	141	0.000551365	8.4507	2.0861	34.2329
Union#M352#Behcet disease	European	UR	Chapter XIII Diseases of the musculoskeletal system and connective tissue	0.0259	157750	51	1	0.0196078	157699	80	0.000507296	39.4047	5.3778	288.729
Union#M24#Other specific joint derangements	South Asian	UR	Chapter XIII Diseases of the musculoskeletal system and connective tissue	0.0605	3290	101	1	0.00990099	3189	1	0.000313578	31.88	1.9798	513.359
41202#M4806#Spinal stenosis Lumbar region	African	UR	Chapter XIII Diseases of the musculoskeletal system and connective tissue	0.0531	5216	94	1	0.0106383	5122	2	0.000390472	27.5269	2.4742	306.252
41202#M4806#Spinal stenosis Lumbar region	South Asian	UR	Chapter XIII Diseases of the musculoskeletal system and connective tissue	0.0517	7363	97	1	0.0103093	7266	3	0.000412882	25.2188	2.5998	244.629
Union#J92#Pleural plaque	European	UR	Chapter X Diseases of the respiratory system	0.0156	110479	2927	6	0.00204988	107552	70	0.000650848	3.154	1.369	7.2661
132473#Source of report of Q23 (Congenital malformations of aortic and mitral valves)	European	UR	Chapter XVII Congenital malformations deformations and chromosomal abnormalities	0.0645	323914	721	2	0.00277393	323193	183	0.000566225	4.9098	1.2163	19.819
Union#H539#Visual disturbance unspecified	European	UR	Chapter VII Diseases of the eye and adnexa	0.0762	247003	818	2	0.00244499	246185	135	0.000548368	4.4671	1.104	18.0762
Union#A390#Meningococcal meningitis	European	UR	Chapter I Certain infectious and parasitic diseases	0.0217	294631	39	1	0.025641	294592	165	0.000560097	46.9581	6.4095	344.032
131601#Source of report of K30 (Functional dyspepsia)	South Asian	UR	Chapter XI Diseases of the digestive system	0.0198	8296	570	3	0.00526316	7726	6	0.000776598	6.8078	1.6981	27.2926
Union#I70#Atherosclerosis	European	UR	Chapter IX Diseases of the circulatory system	0.0895	118651	4089	5	0.00122279	114562	64	0.000558649	2.1903	0.8811	5.445
Union#M353#Polymyalgia rheumatica	South Asian	UR	Chapter XIII Diseases of the musculoskeletal system and connective tissue	0.0434	1916	42	1	0.0238095	1874	1	0.000533618	45.6829	2.8085	743.078
20002#1297#muscle|soft tissue problem	South Asian	UR	Chapter XIII Diseases of the musculoskeletal system and connective tissue	0.0033	6484	208	3	0.0144231	6276	7	0.00111536	13.1059	3.3649	51.046
41202#A390#Meningococcal meningitis	European	UR	Chapter I Certain infectious and parasitic diseases	0.019	431209	34	1	0.0294118	431175	242	0.000561257	53.9611	7.3507	396.123
132551#Source of report of Q70 (Syndactyly)	European	UR	Chapter XVII Congenital malformations deformations and chromosomal abnormalities	0.0256	459449	47	1	0.0212766	459402	252	0.000548539	39.6092	5.4413	288.328
41202#Block M40-M43#M40-M43 Deforming dorsopathies	African	UR	Chapter XIII Diseases of the musculoskeletal system and connective tissue	0.0207	4336	45	1	0.0222222	4291	1	0.000233046	97.5	6.0022	1583.79
41202#R05#Cough	European	UR	Chapter XVIII Symptoms signs and abnormal clinical and laboratory findings not elsewhere classified	0.0357	273242	2225	4	0.00179775	271017	147	0.000542401	3.3186	1.228	8.968
41202#R05#Cough	South Asian	UR	Chapter XVIII Symptoms signs and abnormal clinical and laboratory findings not elsewhere classified	0.084	5654	82	1	0.0121951	5572	5	0.000897344	13.7457	1.588	118.982
Union#K76#Other diseases of liver	East Asian	UR	Chapter XI Diseases of the digestive system	0.0688	1367	94	1	0.0106383	1273	0	0
Union#K76#Other diseases of liver	European	UR	Chapter XI Diseases of the digestive system	0.0668	160410	15058	14	0.000929738	145352	76	0.000522869	1.7789	1.0057	3.1464
Union#B009#Herpesviral infection unspecified	East Asian	UR	Chapter I Certain infectious and parasitic diseases	0.0258	1898	49	1	0.0204082	1849	0	0
Union#C384#Malignant neoplasm: Pleura	European	UR	Chapter II Neoplasms	0.0449	200514	83	1	0.0120482	200431	110	0.000548817	22.2085	3.064	160.972
41202#Block M86-M90#M86-M90 Other osteopathies	South Asian	UR	Chapter XIII Diseases of the musculoskeletal system and connective tissue	0.0355	7332	66	1	0.0151515	7266	3	0.000412882	37.2462	3.8236	362.817
40006#C435#Malignant neoplasm: Malignant melanoma of trunk	European	UR	Chapter II Neoplasms	0.0118	235497	1580	4	0.00253165	233917	126	0.000538653	4.7094	1.7383	12.7587
Union#H360#Diabetic retinopathy	South Asian	UR	Chapter VII Diseases of the eye and adnexa	0.0545	4478	359	2	0.00557103	4119	3	0.000728332	7.6863	1.2801	46.1514
41202#N200#Calculus of kidney	European	UR	Chapter XIV Diseases of the genitourinary system	0.0704	261119	3980	5	0.00125628	257139	139	0.000540564	2.3257	0.9525	5.6787
Union#M2550#Pain in joint Multiple sites	South Asian	UR	Chapter XIII Diseases of the musculoskeletal system and connective tissue	0.0263	2164	57	1	0.0175439	2107	0	0
Union#I09#Other rheumatic heart diseases	European	UR	Chapter IX Diseases of the circulatory system	0.0586	151806	119	1	0.00840336	151687	76	0.000501032	16.9058	2.3316	122.578
Union#B16#Acute hepatitis B	East Asian	UR	Chapter I Certain infectious and parasitic diseases	0.0355	1184	42	1	0.0238095	1142	0	0
Union#M8583#Other specified disorders of bone density and structure Forearm	European	UR	Chapter XIII Diseases of the musculoskeletal system and connective tissue	0.0232	89460	50	1	0.02	89410	41	0.000458562	44.4843	5.9997	329.827
20002#1529#dry eyes	South Asian	UR	Chapter VII Diseases of the eye and adnexa	0.0386	9429	37	1	0.027027	9392	9	0.000958262	28.9599	3.5756	234.556
41202#L905#Scar conditions and fibrosis of skin	European	UR	Chapter XII Diseases of the skin and subcutaneous tissue	0.058	351145	2573	4	0.00155461	348572	193	0.000553688	2.8105	1.0434	7.5704
Union#Z821#Family history of blindness and visual loss	European	UR	Chapter XXI Factors influencing health status and contact with health services	0.0961	158510	184	1	0.00543478	158326	86	0.000543183	10.0546	1.3928	72.5823
Union#D21#Other benign neoplasms of connective and other soft tissue	European	UR	Chapter II Neoplasms	0.0956	244215	918	2	0.00217865	243297	136	0.000558988	3.9038	0.965	15.7926
132059#Source of report of N32 (Other disorders of bladder)	European	UR	Chapter XIV Diseases of the genitourinary system	0.098	347423	20480	6	0.000292969	326943	197	0.000602552	0.4861	0.2157	1.0952
Union#M2323#Derangement of meniscus due to old tear or injury Medial collateral ligament or Other and unspecified medial meniscus	South Asian	UR	Chapter XIII Diseases of the musculoskeletal system and connective tissue	0.0763	3318	129	1	0.00775194	3189	1	0.000313578	24.9062	1.549	400.456
40011#8070#Squamous cell carcinoma	European	UR	Chapter II Neoplasms	0.0664	405962	11585	11	0.000949504	394377	210	0.000532485	1.7839	0.9727	3.2718
41202#Block H10-H13#H10-H13 Disorders of conjunctiva	South Asian	UR	Chapter VII Diseases of the eye and adnexa	0.0345	7548	44	1	0.0227273	7504	5	0.000666311	34.8791	3.9908	304.839
41202#Chapter VII#Chapter VII Diseases of the eye and adnexa	South Asian	UR	Chapter VII Diseases of the eye and adnexa	0.038	10082	2578	6	0.00232739	7504	5	0.000666311	3.4988	1.0669	11.4741
41202#K081#Loss of teeth due to accident extraction or local periodontal disease	European	UR	Chapter XI Diseases of the digestive system	0.0937	254123	176	1	0.00568182	253947	141	0.000555234	10.286	1.4308	73.943
Union#C06#Malignant neoplasm of other and unspecified parts of mouth	European	UR	Chapter II Neoplasms	0.0972	214090	187	1	0.00534759	213903	116	0.000542302	9.9086	1.3767	71.3126
40001#J47#Bronchiectasis	European	UR	Chapter X Diseases of the respiratory system	0.0735	448990	137	1	0.00729927	448853	249	0.000554747	13.2472	1.8454	95.0973
6152#9#Hayfever allergic rhinitis or eczema	European	UR	Chapter X Diseases of the respiratory system	0.0308	424021	105291	42	0.000398894	318730	184	0.000577291	0.6909	0.4941	0.966
41202#A491#Streptococcal and enterococcal infection unspecified site	European	UR	Chapter I Certain infectious and parasitic diseases	0.0539	319733	99	1	0.010101	319634	178	0.000556887	18.3132	2.54	132.036
130725#Source of report of E22 (Hyperfunction of pituitary gland)	South Asian	UR	Chapter IV Endocrine nutritional and metabolic diseases	0.0386	10082	36	1	0.0277778	10046	10	0.000995421	28.6743	3.5741	230.047
131381#Source of report of I70 (Atherosclerosis)	European	UR	Chapter IX Diseases of the circulatory system	0.0738	312512	4089	5	0.00122279	308423	165	0.00053498	2.2873	0.939	5.5712
Union#H25#Senile cataract	European	UR	Chapter VII Diseases of the eye and adnexa	0.0095	286484	33691	30	0.000890446	252793	130	0.000514255	1.7322	1.1644	2.5768
Union#H25#Senile cataract	South Asian	UR	Chapter VII Diseases of the eye and adnexa	0.0669	6410	1099	3	0.00272975	5311	3	0.000564865	4.8431	0.9762	24.0276
Union#E162#Hypoglycaemia unspecified	European	UR	Chapter IV Endocrine nutritional and metabolic diseases	0.0837	193010	3147	4	0.00127105	189863	97	0.000510895	2.4898	0.9154	6.7722
Union#K449#Diaphragmatic hernia without obstruction or gangrene	South Asian	UR	Chapter XI Diseases of the digestive system	0.0692	4821	1032	3	0.00290698	3789	2	0.000527844	5.5204	0.9212	33.0825
Union#I352#Aortic (valve) stenosis with insufficiency	European	UR	Chapter IX Diseases of the circulatory system	0.0245	118163	1062	3	0.00282486	117101	66	0.000563616	5.0234	1.5769	16.0022
130017#Source of report of A08 (Viral and other specified intestinal infections)	European	UR	Chapter I Certain infectious and parasitic diseases	0.0655	445498	5188	6	0.00115652	440310	236	0.000535986	2.1591	0.9598	4.857
Union#K588#K58.8 Other and unspecified irritable bowel syndrome	European	UR	Chapter XI Diseases of the digestive system	0.0503	165469	97	1	0.0103093	165372	87	0.000526087	19.7899	2.7287	143.528
131071#Source of report of G54 (Nerve root and plexus disorders)	South Asian	UR	Chapter VI Diseases of the nervous system	0.0375	10082	35	1	0.0285714	10047	10	0.000995322	29.5206	3.6768	237.02
Union#M549#Dorsalgia unspecified	South Asian	UR	Chapter XIII Diseases of the musculoskeletal system and connective tissue	0.0813	2990	524	2	0.00381679	2466	1	0.000405515	9.4444	0.8548	104.353
Union#C931#Chronic myelomonocytic leukaemia	European	UR	Chapter II Neoplasms	0.0652	198084	126	1	0.00793651	197958	105	0.000530416	15.0745	2.0874	108.865
Union#I73#Other peripheral vascular diseases	European	UR	Chapter IX Diseases of the circulatory system	0.0683	163341	13669	14	0.00102422	149672	87	0.000581271	1.7628	1.0022	3.1006
Union#I082#Disorders of both aortic and tricuspid valves	European	UR	Chapter IX Diseases of the circulatory system	0.0368	141513	576	2	0.00347222	140937	72	0.000510867	6.8169	1.6686	27.8503
Union#G01#Meningitis in bacterial diseases classified elsewhere	European	UR	Chapter VI Diseases of the nervous system	0.0288	298984	51	1	0.0196078	298933	170	0.000568689	35.1486	4.8277	255.901
40011#9980#Refractory anemia	European	UR	Chapter II Neoplasms	0.0383	273724	69	1	0.0144928	273655	154	0.000562752	26.1174	3.6036	189.288
20002#1384#scleroderma|systemic sclerosis	European	UR	Chapter III Diseases of the blood and blood-forming organs and certain disorders involving the immune mechanism	0.0764	216155	143	1	0.00699301	216012	119	0.000550895	12.7762	1.7727	92.0812
41202#K63#Other diseases of intestine	South Asian	UR	Chapter XI Diseases of the digestive system	0.0984	5099	468	2	0.0042735	4631	4	0.000863744	4.9646	0.9069	27.1781
40011#8290#Oxyphilic adenocarcinoma	European	UR	Chapter II Neoplasms	0.0294	363693	54	1	0.0185185	363639	200	0.000549996	34.2867	4.7186	249.139
20002#1311#spine arthritis|spondylitis	African	UR	Chapter XIII Diseases of the musculoskeletal system and connective tissue	0.0126	5526	35	1	0.0285714	5491	1	0.000182116	161.471	9.895	2634.94
Union#R030#Elevated blood-pressure reading without diagnosis of hypertension	European	UR	Chapter XVIII Symptoms signs and abnormal clinical and laboratory findings not elsewhere classified	0.0959	70678	3167	4	0.00126302	67511	35	0.000518434	2.438	0.866	6.864
Union#L02#Cutaneous abscess furuncle and carbuncle	East Asian	UR	Chapter XII Diseases of the skin and subcutaneous tissue	0.0192	1875	36	1	0.0277778	1839	0	0
Union#L02#Cutaneous abscess furuncle and carbuncle	European	UR	Chapter XII Diseases of the skin and subcutaneous tissue	0.0988	273521	11823	2	0.000169162	261698	144	0.000550253	0.3073	0.0761	1.2408
41202#M5422#Cervicalgia Cervical region	European	UR	Chapter XIII Diseases of the musculoskeletal system and connective tissue	0.0979	289251	969	2	0.00206398	288282	155	0.000537668	3.8446	0.9516	15.5327
Union#H19#Disorders of sclera and cornea in diseases classified elsewhere	European	UR	Chapter VII Diseases of the eye and adnexa	0.0982	232149	195	1	0.00512821	231954	122	0.000525966	9.7952	1.3618	70.4522
Union#Block H00-H06#H00-H06 Disorders of eyelid lacrimal system and orbit	South Asian	UR	Chapter VII Diseases of the eye and adnexa	0.0624	5813	502	2	0.00398406	5311	3	0.000564865	7.0773	1.1798	42.4562
Union#Block M05-M14#M05-M14 Inflammatory polyarthropathies	European	UR	Chapter XIII Diseases of the musculoskeletal system and connective tissue	0.0063	199885	47522	41	0.000862758	152363	76	0.000498809	1.7303	1.1833	2.53
Union#Block M05-M14#M05-M14 Inflammatory polyarthropathies	South Asian	UR	Chapter XIII Diseases of the musculoskeletal system and connective tissue	0.0366	3551	1180	3	0.00254237	2371	0	0
131159#Source of report of H20 (Iridocyclitis)	South Asian	UR	Chapter VII Diseases of the eye and adnexa	0.093	10082	89	1	0.011236	9993	10	0.0010007	11.3443	1.4367	89.5741
40002#I71#Aortic aneurysm and dissection	European	UR	Chapter IX Diseases of the circulatory system	0.0539	266703	96	1	0.0104167	266607	153	0.000573878	18.3319	2.5396	132.33
41202#I351#Aortic (valve) insufficiency	European	UR	Chapter IX Diseases of the circulatory system	0.0254	204728	415	2	0.00481928	204313	119	0.00058244	8.3095	2.0473	33.7257
41202#J22#Unspecified acute lower respiratory infection	European	UR	Chapter X Diseases of the respiratory system	0.0627	366290	9216	9	0.000976562	357074	183	0.000512499	1.9064	0.976	3.7237
Union#I06#Rheumatic aortic valve diseases	European	UR	Chapter IX Diseases of the circulatory system	0.0587	143809	110	1	0.00909091	143699	78	0.000542801	16.8926	2.329	122.526
Union#H20#Iridocyclitis	South Asian	UR	Chapter VII Diseases of the eye and adnexa	0.0643	5400	89	1	0.011236	5311	3	0.000564865	20.1061	2.071	195.199
Union#Block G20-G26#G20-G26 Extrapyramidal and movement disorders	European	UR	Chapter VI Diseases of the nervous system	0.0366	272566	7174	0	0	265392	150	0.000565202	0
Union#M7984#Other specified soft tissue disorders Hand	European	UR	Chapter XIII Diseases of the musculoskeletal system and connective tissue	0.0163	158072	373	2	0.00536193	157699	80	0.000507296	10.6212	2.6013	43.3668
40002#R02#Gangrene not elsewhere classified	European	UR	Chapter XVIII Symptoms signs and abnormal clinical and laboratory findings not elsewhere classified	0.0177	245518	33	1	0.030303	245485	132	0.000537711	58.0855	7.8792	428.207
41202#M47#Spondylosis	South Asian	UR	Chapter XIII Diseases of the musculoskeletal system and connective tissue	0.071	7401	135	1	0.00740741	7266	3	0.000412882	18.0672	1.8672	174.819
41202#K839#Disease of biliary tract unspecified	European	UR	Chapter XI Diseases of the digestive system	0.0395	254019	72	1	0.0138889	253947	141	0.000555234	25.3527	3.4982	183.742
131869#Source of report of M15 (Polyarthrosis)	South Asian	UR	Chapter XIII Diseases of the musculoskeletal system and connective tissue	0.0223	6712	232	2	0.00862069	6480	5	0.000771605	11.2609	2.1732	58.3496
Union#Z80#Family history of malignant neoplasm	European	UR	Chapter XXI Factors influencing health status and contact with health services	0.0123	154103	19761	19	0.00096149	134342	64	0.000476396	2.0192	1.2098	3.3703
40001#C22#Malignant neoplasm of liver and intrahepatic bile ducts	European	UR	Chapter II Neoplasms	0.0556	257938	697	2	0.00286944	257241	138	0.000536462	5.3613	1.3248	21.6961
41202#Block M20-M25#M20-M25 Other joint disorders	South Asian	UR	Chapter XIII Diseases of the musculoskeletal system and connective tissue	0.0021	6932	974	5	0.00513347	5958	3	0.000503525	10.2425	2.4438	42.9286
41202#E871#Hypo-osmolality and hyponatraemia	South Asian	UR	Chapter IV Endocrine nutritional and metabolic diseases	0.0764	9611	76	1	0.0131579	9535	9	0.000943891	14.1126	1.7658	112.792
40001#C159#Malignant neoplasm: Oesophagus unspecified	European	UR	Chapter II Neoplasms	0.0916	211978	966	2	0.00207039	211012	109	0.000516558	4.0143	0.9899	16.279
Union#K061#Gingival enlargement	European	UR	Chapter XI Diseases of the digestive system	0.0252	165420	48	1	0.0208333	165372	87	0.000526087	40.4219	5.5152	296.259
41202#M43#Other deforming dorsopathies	African	UR	Chapter XIII Diseases of the musculoskeletal system and connective tissue	0.0184	4440	41	1	0.0243902	4399	1	0.000227324	109.95	6.7581	1788.82
Union#M073#Other psoriatic arthropathies	European	UR	Chapter XIII Diseases of the musculoskeletal system and connective tissue	0.038	159111	1412	3	0.00212465	157699	80	0.000507296	4.195	1.3232	13.2993
Union#M073#Other psoriatic arthropathies	South Asian	UR	Chapter XIII Diseases of the musculoskeletal system and connective tissue	0.0198	3221	32	1	0.03125	3189	1	0.000313578	102.839	6.2891	1681.6
40006#C062#Malignant neoplasm: Retromolar area	European	UR	Chapter II Neoplasms	0.017	237361	32	1	0.03125	237329	126	0.000530909	60.7279	8.2268	448.276
Union#C20#Malignant neoplasm of rectum	European	UR	Chapter II Neoplasms	0.0461	214976	3538	5	0.00141323	211438	113	0.000534436	2.6467	1.08	6.4859
Union#I82#Other venous embolism and thrombosis	South Asian	UR	Chapter IX Diseases of the circulatory system	0.0211	4265	169	2	0.0118343	4096	4	0.000976562	12.2515	2.2282	67.363
Union#Z802#Family history of malignant neoplasm of other respiratory and intrathoracic organs	European	UR	Chapter XXI Factors influencing health status and contact with health services	0.0555	158430	104	1	0.00961538	158326	86	0.000543183	17.8641	2.4645	129.489
41202#Block R70-R79#R70-R79 Abnormal findings on examination of blood without diagnosis	European	UR	Chapter XVIII Symptoms signs and abnormal clinical and laboratory findings not elsewhere classified	0.0633	155791	6458	8	0.00123877	149333	88	0.000589287	2.1035	1.0196	4.3398
Union#D508#Other iron deficiency anaemias	South Asian	UR	Chapter III Diseases of the blood and blood-forming organs and certain disorders involving the immune mechanism	0.0418	7310	354	2	0.00564972	6956	5	0.000718804	7.8989	1.5271	40.8565
42005#Source of NSTEMI report	South Asian	UR	Chapter IX Diseases of the circulatory system	0.079	6655	399	2	0.00501253	6256	6	0.000959079	5.2477	1.0557	26.0843
Union#I119#Hypertensive heart disease without (congestive) heart failure	European	UR	Chapter IX Diseases of the circulatory system	0.0811	107647	793	2	0.00252207	106854	62	0.000580231	4.3551	1.0634	17.8356
Union#I34#Nonrheumatic mitral valve disorders	European	UR	Chapter IX Diseases of the circulatory system	0.0711	151721	7828	8	0.00102197	143893	73	0.000507321	2.0155	0.971	4.1836
131429#Source of report of J02 (Acute pharyngitis)	European	UR	Chapter X Diseases of the respiratory system	0.0261	395742	22252	20	0.000898796	373490	196	0.00052478	1.7134	1.0813	2.7149
Union#D259#Leiomyoma of uterus unspecified	East Asian	UR	Chapter II Neoplasms	0.0906	1270	115	1	0.00869565	1155	0	0
Union#E780#Pure hypercholesterolaemia	European	UR	Chapter IV Endocrine nutritional and metabolic diseases	0.0342	262803	68406	52	0.000760167	194397	102	0.000524699	1.4491	1.0375	2.0239
Union#E780#Pure hypercholesterolaemia	South Asian	UR	Chapter IV Endocrine nutritional and metabolic diseases	0.0507	6155	2785	8	0.00287253	3370	2	0.000593472	4.8513	1.0293	22.8642
40006#Chapter II#Chapter II Neoplasms	European	UR	Chapter II Neoplasms	0.0669	441894	112037	75	0.000669422	329857	171	0.000518406	1.2915	0.9844	1.6944
Union#M201#Hallux valgus (acquired)	South Asian	UR	Chapter XIII Diseases of the musculoskeletal system and connective tissue	0.0848	1650	140	1	0.00714286	1510	0	0
Union#R471#Dysarthria and anarthria	South Asian	UR	Chapter XVIII Symptoms signs and abnormal clinical and laboratory findings not elsewhere classified	0.0568	1631	47	1	0.0212766	1584	1	0.000631313	34.413	2.1194	558.779
41202#C931#Chronic myelomonocytic leukaemia	European	UR	Chapter II Neoplasms	0.045	218183	88	1	0.0113636	218095	113	0.000518123	22.1729	3.0619	160.567
Union#N18#Chronic kidney disease	East Asian	UR	Chapter XIV Diseases of the genitourinary system	0.0462	1601	74	1	0.0135135	1527	0	0
131631#Source of report of K52 (Other noninfective gastroenteritis and colitis)	European	UR	Chapter XI Diseases of the digestive system	0.0847	417171	28079	22	0.000783504	389092	206	0.000529438	1.4803	0.9535	2.2979
Union#Block D50-D53#D50-D53 Nutritional anaemias	South Asian	UR	Chapter III Diseases of the blood and blood-forming organs and certain disorders involving the immune mechanism	0.0525	6878	1074	3	0.0027933	5804	3	0.000516885	5.4164	1.0917	26.8723
41202#C20#Malignant neoplasm of rectum	European	UR	Chapter II Neoplasms	0.0166	237207	2818	5	0.00177431	234389	119	0.000507703	3.4992	1.429	8.5683
Union#D143#Benign neoplasm: Bronchus and lung	European	UR	Chapter II Neoplasms	0.0384	273856	74	1	0.0135135	273782	144	0.000525966	26.031	3.5936	188.56
Union#M17#Gonarthrosis [arthrosis of knee]	South Asian	UR	Chapter XIII Diseases of the musculoskeletal system and connective tissue	0.0137	3425	1173	4	0.00341006	2252	0	0
Union#I603#Subarachnoid haemorrhage from posterior communicating artery	European	UR	Chapter IX Diseases of the circulatory system	0.0645	136606	140	1	0.00714286	136466	64	0.000468981	15.333	2.1123	111.302
41202#I7021#Atherosclerosis of arteries of extremities with gangrene	European	UR	Chapter IX Diseases of the circulatory system	0.0975	183329	186	1	0.00537634	183143	100	0.000546021	9.8942	1.3729	71.3071
41202#M626#Muscle strain	European	UR	Chapter XIII Diseases of the musculoskeletal system and connective tissue	0.0496	257021	96	1	0.0104167	256925	135	0.000525445	20.0226	2.7714	144.657
40002#C25#Malignant neoplasm of pancreas	European	UR	Chapter II Neoplasms	0.0299	249251	56	1	0.0178571	249195	134	0.000537731	33.7939	4.6427	245.982
40006#C252#Malignant neoplasm: Tail of pancreas	European	UR	Chapter II Neoplasms	0.0959	292221	195	1	0.00512821	292026	150	0.000513653	10.0301	1.3966	72.0345
40011#8050#Papillary carcinoma	European	UR	Chapter II Neoplasms	0.0911	345042	180	1	0.00555556	344862	182	0.000527747	10.5801	1.4742	75.93
Union#Q23#Congenital malformations of aortic and mitral valves	European	UR	Chapter XVII Congenital malformations deformations and chromosomal abnormalities	0.0701	312114	721	2	0.00277393	311393	185	0.000594105	4.6793	1.1593	18.8869
41202#D689#Coagulation defect unspecified	European	UR	Chapter III Diseases of the blood and blood-forming organs and certain disorders involving the immune mechanism	0.0227	434587	42	1	0.0238095	434545	236	0.000543097	44.8852	6.1487	327.657
41202#I44#Atrioventricular and left bundle-branch block	European	UR	Chapter IX Diseases of the circulatory system	0.0764	221118	2750	4	0.00145455	218368	124	0.000567849	2.5638	0.9466	6.944
Union#H041#Other disorders of lacrimal gland	South Asian	UR	Chapter VII Diseases of the eye and adnexa	0.097	3970	100	1	0.01	3870	3	0.000775194	13.0202	1.3425	126.279
41202#K229#Disease of oesophagus unspecified	European	UR	Chapter XI Diseases of the digestive system	0.0293	226289	465	2	0.00430108	225824	127	0.000562385	7.6766	1.8935	31.1232
Union#K44#Diaphragmatic hernia	South Asian	UR	Chapter XI Diseases of the digestive system	0.0857	4596	1068	3	0.00280899	3528	2	0.000566893	4.9662	0.8287	29.7608
41202#J90#Pleural effusion not elsewhere classified	South Asian	UR	Chapter X Diseases of the respiratory system	0.0897	7124	74	1	0.0135135	7050	8	0.00113475	12.0582	1.489	97.65
41202#K31#Other diseases of stomach and duodenum	East Asian	UR	Chapter XI Diseases of the digestive system	0.0214	1725	37	1	0.027027	1688	0	0
Union#C510#Malignant neoplasm: Labium majus	European	UR	Chapter II Neoplasms	0.0231	143424	43	1	0.0232558	143381	77	0.000537031	44.3117	6.0225	326.03
41202#C16#Malignant neoplasm of stomach	European	UR	Chapter II Neoplasms	0.0217	208894	1244	3	0.00241158	207650	96	0.000462316	5.2265	1.6541	16.5146
Union#E834#Disorders of magnesium metabolism	South Asian	UR	Chapter IV Endocrine nutritional and metabolic diseases	0.0824	3184	90	1	0.0111111	3094	2	0.000646412	17.3708	1.5606	193.354
41202#I35#Nonrheumatic aortic valve disorders	European	UR	Chapter IX Diseases of the circulatory system	0.075	229911	2712	4	0.00147493	227199	130	0.000572186	2.58	0.9532	6.9831
Union#M00#Pyogenic arthritis	European	UR	Chapter XIII Diseases of the musculoskeletal system and connective tissue	0.0886	124044	948	2	0.0021097	123096	63	0.000511796	4.1288	1.0088	16.8979
40006#C20#Malignant neoplasm of rectum	European	UR	Chapter II Neoplasms	0.0095	248213	2499	5	0.0020008	245714	122	0.000496512	4.0358	1.6487	9.8788
Union#K30#Functional dyspepsia	South Asian	UR	Chapter XI Diseases of the digestive system	0.013	3725	575	3	0.00521739	3150	1	0.00031746	16.5157	1.7149	159.06
41202#K92#Other diseases of digestive system	European	UR	Chapter XI Diseases of the digestive system	0.0565	229055	13290	13	0.000978179	215765	117	0.000542257	1.8047	1.0173	3.2017
40002#Chapter I#Chapter I Certain infectious and parasitic diseases	European	UR	Chapter I Certain infectious and parasitic diseases	0.0762	341449	1674	3	0.00179211	339775	197	0.000579795	3.0947	0.9886	9.688
41202#K082#Atrophy of edentulous alveolar ridge	European	UR	Chapter XI Diseases of the digestive system	0.0432	254026	79	1	0.0126582	253947	141	0.000555234	23.0775	3.1881	167.048
Union#Q62#Congenital obstructive defects of renal pelvis and congenital malformations of ureter	European	UR	Chapter XVII Congenital malformations deformations and chromosomal abnormalities	0.0878	442021	165	1	0.00606061	441856	245	0.000554479	10.9908	1.5328	78.8078
130187#Source of report of B06 (Rubella [German measles])	European	UR	Chapter I Certain infectious and parasitic diseases	0.0245	391444	5168	7	0.00135449	386276	207	0.000535886	2.5296	1.1905	5.3753
Union#H04#Disorders of lacrimal system	South Asian	UR	Chapter VII Diseases of the eye and adnexa	0.0319	5079	657	3	0.00456621	4422	3	0.000678426	6.7569	1.3609	33.5488
Union#C504#Malignant neoplasm: Upper-outer quadrant of breast	European	UR	Chapter II Neoplasms	0.0297	150138	6445	8	0.00124127	143693	77	0.000535865	2.318	1.1188	4.8029
40001#Block C76-C80#C76-C80 Malignant neoplasms of ill-defined secondary and unspecified sites	European	UR	Chapter II Neoplasms	0.0958	308162	994	2	0.00201207	307168	159	0.000517632	3.8929	0.9638	15.7236
Union#E668#Other obesity	European	UR	Chapter IV Endocrine nutritional and metabolic diseases	0.0162	224891	4611	7	0.00151811	220280	120	0.000544761	2.7895	1.3011	5.9806
Union#I700#Atherosclerosis of aorta	European	UR	Chapter IX Diseases of the circulatory system	0.0484	130074	1470	3	0.00204082	128604	69	0.000536531	3.8095	1.1977	12.1166
Union#L70#Acne	European	UR	Chapter XII Diseases of the skin and subcutaneous tissue	0.0127	237902	6355	9	0.00141621	231547	130	0.000561441	2.5246	1.2841	4.9635
Union#L570#Actinic keratosis	European	UR	Chapter XII Diseases of the skin and subcutaneous tissue	0.0826	230302	6102	0	0	224200	123	0.000548617	0
Union#M65#Synovitis and tenosynovitis	East Asian	UR	Chapter XIII Diseases of the musculoskeletal system and connective tissue	0.0859	1117	96	1	0.0104167	1021	0	0
Union#M65#Synovitis and tenosynovitis	South Asian	UR	Chapter XIII Diseases of the musculoskeletal system and connective tissue	0.0253	2814	448	2	0.00446429	2366	0	0
41202#M54#Dorsalgia	South Asian	UR	Chapter XIII Diseases of the musculoskeletal system and connective tissue	0.0503	6710	515	2	0.0038835	6195	3	0.000484262	8.0468	1.3415	48.2678
Union#K294#Chronic atrophic gastritis	European	UR	Chapter XI Diseases of the digestive system	0.0813	166253	881	2	0.00227015	165372	87	0.000526087	4.3227	1.0624	17.588
131279#Source of report of I06 (Rheumatic aortic valve diseases)	European	UR	Chapter IX Diseases of the circulatory system	0.0588	459449	110	1	0.00909091	459339	252	0.000548614	16.7135	2.3242	120.188
41202#I78#Diseases of capillaries	European	UR	Chapter IX Diseases of the circulatory system	0.0353	348489	544	2	0.00367647	347945	186	0.000534567	6.8992	1.7083	27.8632
Union#H164#Corneal neovascularization	European	UR	Chapter VII Diseases of the eye and adnexa	0.0224	282966	43	1	0.0232558	282923	148	0.000523111	45.4915	6.2201	332.705
Union#M758#Other shoulder lesions	European	UR	Chapter XIII Diseases of the musculoskeletal system and connective tissue	0.0992	159826	2127	3	0.00141044	157699	80	0.000507296	2.7828	0.8781	8.8188
41202#R104#Other and unspecified abdominal pain	East Asian	UR	Chapter XVIII Symptoms signs and abnormal clinical and laboratory findings not elsewhere classified	0.0666	1606	107	1	0.00934579	1499	0	0
Union#H523#Anisometropia and aniseikonia	European	UR	Chapter VII Diseases of the eye and adnexa	0.0475	248692	657	2	0.00304414	248035	129	0.000520088	5.8679	1.4488	23.7656
131535#Source of report of J90 (Pleural effusion not elsewhere classified)	South Asian	UR	Chapter X Diseases of the respiratory system	0.0573	8559	340	2	0.00588235	8219	8	0.000973354	6.0732	1.2847	28.7093
Union#E877#Fluid overload	South Asian	UR	Chapter IV Endocrine nutritional and metabolic diseases	0.0987	4023	137	1	0.00729927	3886	2	0.000514668	14.2794	1.2869	158.444
41202#I442#Atrioventricular block complete	European	UR	Chapter IX Diseases of the circulatory system	0.0236	210475	1210	3	0.00247934	209265	103	0.000492199	5.0473	1.5992	15.9302
Union#C160#Malignant neoplasm: Cardia	European	UR	Chapter II Neoplasms	0.0095	167524	822	3	0.00364964	166702	85	0.000509892	7.1802	2.2657	22.7548
Union#M722#Plantar fascial fibromatosis	South Asian	UR	Chapter XIII Diseases of the musculoskeletal system and connective tissue	0.0346	2061	36	1	0.0277778	2025	1	0.000493827	57.8286	3.5451	943.324
Union#Block L20-L30#L20-L30 Dermatitis and eczema	South Asian	UR	Chapter XII Diseases of the skin and subcutaneous tissue	0.0193	6425	243	2	0.00823045	6182	4	0.00064704	12.8174	2.3362	70.3222
41202#D129#Benign neoplasm: Anus and anal canal	European	UR	Chapter II Neoplasms	0.0767	318136	151	1	0.00662252	317985	167	0.000525182	12.6873	1.7652	91.1923
Union#H400#Glaucoma suspect	South Asian	UR	Chapter VII Diseases of the eye and adnexa	0.0808	5424	113	1	0.00884956	5311	3	0.000564865	15.7976	1.6306	153.055
41202#D68#Other coagulation defects	European	UR	Chapter III Diseases of the blood and blood-forming organs and certain disorders involving the immune mechanism	0.0984	434735	190	1	0.00526316	434545	236	0.000543097	9.737	1.3588	69.7732
Union#M171#Other primary gonarthrosis	South Asian	UR	Chapter XIII Diseases of the musculoskeletal system and connective tissue	0.065	2676	174	1	0.00574713	2502	0	0
41202#I635#Cerebral infarction due to unspecified occlusion or stenosis of cerebral arteries	European	UR	Chapter IX Diseases of the circulatory system	0.0983	249480	1999	3	0.00150075	247481	134	0.000541456	2.7744	0.8828	8.7187
131911#Source of report of M43 (Other deforming dorsopathies)	African	UR	Chapter XIII Diseases of the musculoskeletal system and connective tissue	0.0574	6359	124	1	0.00806452	6235	2	0.00032077	25.3374	2.2822	281.296
20002#1474#hiatus hernia	European	UR	Chapter XI Diseases of the digestive system	0.0844	358899	10558	10	0.000947149	348341	185	0.000531089	1.7842	0.9439	3.3722
41202#L739#Follicular disorder unspecified	European	UR	Chapter XII Diseases of the skin and subcutaneous tissue	0.0707	407666	130	1	0.00769231	407536	229	0.000561914	13.7879	1.9193	99.0506
Union#M170#Primary gonarthrosis bilateral	South Asian	UR	Chapter XIII Diseases of the musculoskeletal system and connective tissue	0.0491	2373	59	1	0.0169492	2314	1	0.000432152	39.8793	2.464	645.443
41202#I082#Disorders of both aortic and tricuspid valves	European	UR	Chapter IX Diseases of the circulatory system	0.0333	234217	65	1	0.0153846	234152	121	0.000516758	30.2209	4.1589	219.601
Union#L21#Seborrhoeic dermatitis	South Asian	UR	Chapter XII Diseases of the skin and subcutaneous tissue	0.012	6370	188	2	0.0106383	6182	4	0.00064704	16.6075	3.0228	91.2426
41202#N280#Ischaemia and infarction of kidney	European	UR	Chapter XIV Diseases of the genitourinary system	0.0297	342480	54	1	0.0185185	342426	190	0.000554864	33.9857	4.6759	247.015
Union#J11#Influenza virus not identified	East Asian	UR	Chapter X Diseases of the respiratory system	0.0325	1384	45	1	0.0222222	1339	0	0
20001#1018#stomach cancer	European	UR	Chapter II Neoplasms	0.0855	325574	172	1	0.00581395	325402	168	0.000516284	11.3212	1.5764	81.3049
Union#H740#Tympanosclerosis	European	UR	Chapter VIII Diseases of the ear and mastoid process	0.0734	211172	133	1	0.0075188	211039	120	0.000568615	13.3156	1.8467	96.0117
Union#C155#Malignant neoplasm: Lower third of oesophagus	European	UR	Chapter II Neoplasms	0.0288	171435	1271	3	0.00236035	170164	86	0.000505395	4.679	1.4778	14.8141
Union#K593#Megacolon not elsewhere classified	European	UR	Chapter XI Diseases of the digestive system	0.0282	165856	484	2	0.00413223	165372	87	0.000526087	7.8831	1.935	32.1155
Union#J301#Allergic rhinitis due to pollen	European	UR	Chapter X Diseases of the respiratory system	0.0819	203048	3994	5	0.00125188	199054	112	0.000562661	2.2265	0.9084	5.4567
Union#J301#Allergic rhinitis due to pollen	South Asian	UR	Chapter X Diseases of the respiratory system	0.0751	4633	119	1	0.00840336	4514	2	0.000443066	19.1186	1.7215	212.324
Union#Block H10-H13#H10-H13 Disorders of conjunctiva	South Asian	UR	Chapter VII Diseases of the eye and adnexa	0.0664	5403	92	1	0.0108696	5311	3	0.000564865	19.4432	2.0033	188.704
Union#B378#Candidiasis of other sites	South Asian	UR	Chapter I Certain infectious and parasitic diseases	0.0827	6287	60	1	0.0166667	6227	8	0.00128473	13.1758	1.6221	107.021
Union#H193#Keratitis and keratoconjunctivitis in other diseases classified elsewhere	European	UR	Chapter VII Diseases of the eye and adnexa	0.0246	171858	47	1	0.0212766	171811	90	0.000523831	41.4785	5.6589	304.026
131183#Source of report of H35 (Other retinal disorders)	African	UR	Chapter VII Diseases of the eye and adnexa	0.0956	8710	287	1	0.00348432	8423	2	0.000237445	14.722	1.331	162.835
131183#Source of report of H35 (Other retinal disorders)	East Asian	UR	Chapter VII Diseases of the eye and adnexa	0.0383	2530	97	1	0.0103093	2433	0	0
41202#M2323#Derangement of meniscus due to old tear or injury Medial collateral ligament or Other and unspecified medial meniscus	South Asian	UR	Chapter XIII Diseases of the musculoskeletal system and connective tissue	0.0614	7382	116	1	0.00862069	7266	3	0.000412882	21.0522	2.1734	203.915
Union#J02#Acute pharyngitis	European	UR	Chapter X Diseases of the respiratory system	0.0835	208645	22252	20	0.000898796	186393	108	0.000579421	1.5517	0.9627	2.501
41202#M6280#Other specified disorders of muscle Multiple sites	European	UR	Chapter XIII Diseases of the musculoskeletal system and connective tissue	0.0399	321013	75	1	0.0133333	320938	173	0.000539045	25.0559	3.4635	181.259
Union#D239#Benign neoplasm: Skin unspecified	European	UR	Chapter II Neoplasms	0.0773	273934	152	1	0.00657895	273782	144	0.000525966	12.5845	1.7493	90.5337
131939#Source of report of M65 (Synovitis and tenosynovitis)	East Asian	UR	Chapter XIII Diseases of the musculoskeletal system and connective tissue	0.0435	2207	96	1	0.0104167	2111	0	0
131939#Source of report of M65 (Synovitis and tenosynovitis)	South Asian	UR	Chapter XIII Diseases of the musculoskeletal system and connective tissue	0.091	8677	448	2	0.00446429	8229	8	0.000972172	4.6082	0.9757	21.7644
Union#M159#Polyarthrosis unspecified	South Asian	UR	Chapter XIII Diseases of the musculoskeletal system and connective tissue	0.0066	2046	167	2	0.011976	1879	0	0
132535#Source of report of Q62 (Congenital obstructive defects of renal pelvis and congenital malformations of ureter)	European	UR	Chapter XVII Congenital malformations deformations and chromosomal abnormalities	0.0869	459449	165	1	0.00606061	459284	252	0.00054868	11.107	1.5492	79.6324
131055#Source of report of G44 (Other headache syndromes)	African	UR	Chapter VI Diseases of the nervous system	0.0558	8710	165	1	0.00606061	8545	2	0.000234055	26.0457	2.3499	288.681
41202#Block M45-M49#M45-M49 Spondylopathies	South Asian	UR	Chapter XIII Diseases of the musculoskeletal system and connective tissue	0.0118	7535	269	2	0.00743494	7266	3	0.000412882	18.1348	3.0175	108.987
41202#D220#Melanocytic naevi of lip	European	UR	Chapter II Neoplasms	0.0888	233099	179	1	0.00558659	232920	120	0.000515198	10.8989	1.5144	78.4365
Union#I490#Ventricular fibrillation and flutter	European	UR	Chapter IX Diseases of the circulatory system	0.0188	99574	900	3	0.00333333	98674	59	0.000597929	5.5901	1.7491	17.8656
Union#D334#Benign neoplasm: Spinal cord	European	UR	Chapter II Neoplasms	0.0359	273851	69	1	0.0144928	273782	144	0.000525966	27.9451	3.8541	202.623
Union#K228#Other specified diseases of oesophagus	South Asian	UR	Chapter XI Diseases of the digestive system	0.0512	3856	67	1	0.0149254	3789	2	0.000527844	28.6894	2.5695	320.323
Union#E051#Thyrotoxicosis with toxic single thyroid nodule	European	UR	Chapter IV Endocrine nutritional and metabolic diseases	0.0171	181695	31	1	0.0322581	181664	100	0.000550467	60.5213	8.1741	448.101
41202#M548#Other dorsalgia	European	UR	Chapter XIII Diseases of the musculoskeletal system and connective tissue	0.0066	267814	219	2	0.00913242	267595	145	0.000541864	16.9998	4.1846	69.0612
Union#H353#Degeneration of macula and posterior pole	European	UR	Chapter VII Diseases of the eye and adnexa	0.047	255189	10181	1	9.82222e-05	245008	136	0.000555084	0.1769	0.0247	1.2648
130687#Source of report of D86 (Sarcoidosis)	South Asian	UR	Chapter III Diseases of the blood and blood-forming organs and certain disorders involving the immune mechanism	0.097	10082	93	1	0.0107527	9989	10	0.0010011	10.8467	1.3743	85.6059
Union#I099#Rheumatic heart disease unspecified	European	UR	Chapter IX Diseases of the circulatory system	0.0363	143692	78	1	0.0128205	143614	67	0.000466528	27.8246	3.8143	202.977
41202#Block J90-J94#J90-J94 Other diseases of pleura	South Asian	UR	Chapter X Diseases of the respiratory system	0.0944	6904	85	1	0.0117647	6819	7	0.00102654	11.585	1.4097	95.2077
4803#Tinnitus	European	UR	Chapter VIII Diseases of the ear and mastoid process	0.0687	133641	43156	33	0.000764668	90485	45	0.00049732	1.538	0.9813	2.4105
4803#Tinnitus	South Asian	UR	Chapter VIII Diseases of the ear and mastoid process	0.07	5431	1515	0	0	3916	9	0.00229826	0
Union#M243#Pathological dislocation and subluxation of joint not elsewhere classified	European	UR	Chapter XIII Diseases of the musculoskeletal system and connective tissue	0.0656	110711	121	1	0.00826446	110590	61	0.000551587	15.0996	2.0763	109.811
40002#Chapter II#Chapter II Neoplasms	South Asian	UR	Chapter II Neoplasms	0.0717	9049	61	1	0.0163934	8988	10	0.00111259	14.9633	1.8857	118.734
20002#1476#sciatica	South Asian	UR	Chapter XIII Diseases of the musculoskeletal system and connective tissue	0.0741	8225	70	1	0.0142857	8155	8	0.000980993	14.7591	1.8212	119.607
40001#C15#Malignant neoplasm of oesophagus	European	UR	Chapter II Neoplasms	0.0166	212089	980	3	0.00306122	211109	112	0.000530532	5.7848	1.8346	18.2399
41202#I7020#Atherosclerosis of arteries of extremities without gangrene	European	UR	Chapter IX Diseases of the circulatory system	0.0804	206390	799	2	0.00250313	205591	119	0.000578819	4.3329	1.0693	17.5577
Union#D489#Neoplasm of uncertain or unknown behaviour: Neoplasm of uncertain or unknown behaviour unspecified	European	UR	Chapter II Neoplasms	0.0856	369036	102100	68	0.000666014	266936	137	0.000513232	1.2979	0.9703	1.736
41202#C259#Malignant neoplasm: Pancreas unspecified	European	UR	Chapter II Neoplasms	0.0935	281227	966	2	0.00207039	280261	147	0.000524511	3.9534	0.9781	15.9799
41202#H251#Senile nuclear cataract	European	UR	Chapter VII Diseases of the eye and adnexa	0.0226	361085	18702	18	0.000962464	342383	180	0.000525727	1.8315	1.128	2.974
41202#H251#Senile nuclear cataract	South Asian	UR	Chapter VII Diseases of the eye and adnexa	0.0248	8202	698	3	0.00429799	7504	5	0.000666311	6.474	1.5439	27.1473
Union#M07#Psoriatic and enteropathic arthropathies	European	UR	Chapter XIII Diseases of the musculoskeletal system and connective tissue	0.0442	159201	1502	3	0.00199734	157699	80	0.000507296	3.9431	1.2439	12.4999
Union#M07#Psoriatic and enteropathic arthropathies	South Asian	UR	Chapter XIII Diseases of the musculoskeletal system and connective tissue	0.0222	3225	36	1	0.0277778	3189	1	0.000313578	91.0857	5.5845	1485.64
41202#C93#Monocytic leukaemia	European	UR	Chapter II Neoplasms	0.048	212784	96	1	0.0104167	212688	108	0.000507786	20.7193	2.8627	149.959
Union#Block C15-C26#C15-C26 Malignant neoplasms of digestive organs	European	UR	Chapter II Neoplasms	0.0062	244177	16849	18	0.00106831	227328	117	0.000514675	2.0769	1.2641	3.4122
Union#M2437#Pathological dislocation and subluxation of joint not elsewhere classified Ankle and foot	European	UR	Chapter XIII Diseases of the musculoskeletal system and connective tissue	0.0358	100152	73	1	0.0136986	100079	49	0.000489613	28.3532	3.8628	208.112
Union#C50#Malignant neoplasm of breast	European	UR	Chapter II Neoplasms	0.084	164569	20103	17	0.000845645	144466	77	0.000532997	1.5871	0.9384	2.6841
Union#N184#Chronic kidney disease stage 4	South Asian	UR	Chapter XIV Diseases of the genitourinary system	0.0873	5365	81	1	0.0123457	5284	5	0.000946253	13.1975	1.5244	114.254
Union#C80#Malignant neoplasm without specification of site	South Asian	UR	Chapter II Neoplasms	0.0563	7485	48	1	0.0208333	7437	8	0.0010757	19.758	2.4229	161.119
131755#Source of report of L50 (Urticaria)	African	UR	Chapter XII Diseases of the skin and subcutaneous tissue	0.0382	6529	126	1	0.00793651	6403	1	0.000156177	51.216	3.1853	823.494
20002#1560#breast fibroadenoma	European	UR	Chapter II Neoplasms	0.0891	214543	171	1	0.00584795	214372	116	0.000541115	10.8649	1.5089	78.234
Union#I7000#Atherosclerosis of aorta without gangrene	European	UR	Chapter IX Diseases of the circulatory system	0.0271	130661	1171	3	0.00256191	129490	69	0.00053286	4.8176	1.5142	15.3277
Union#G560#Carpal tunnel syndrome	African	UR	Chapter VI Diseases of the nervous system	0.0764	4697	359	1	0.00278552	4338	0	0
131151#Source of report of H16 (Keratitis)	European	UR	Chapter VII Diseases of the eye and adnexa	0.0691	459449	1706	3	0.0017585	457743	250	0.000546158	3.2237	1.0316	10.0733
Union#Block J90-J94#J90-J94 Other diseases of pleura	South Asian	UR	Chapter X Diseases of the respiratory system	0.0442	4220	386	2	0.00518135	3834	2	0.000521648	9.9792	1.4017	71.0444
40006#D464#Refractory anaemia unspecified	European	UR	Chapter II Neoplasms	0.0364	202834	69	1	0.0144928	202765	108	0.000532636	27.5949	3.7973	200.534
41202#J069#Acute upper respiratory infection unspecified	European	UR	Chapter X Diseases of the respiratory system	0.0754	382863	880	2	0.00227273	381983	194	0.000507876	4.4829	1.1114	18.0816
41202#M0097#Pyogenic arthritis unspecified Ankle and foot	European	UR	Chapter XIII Diseases of the musculoskeletal system and connective tissue	0.023	320981	43	1	0.0232558	320938	173	0.000539045	44.146	6.0419	322.561
40012#1#Uncertain whether benign or malignant	European	UR	Chapter II Neoplasms	0.0938	429708	101821	68	0.000667839	327887	171	0.000521521	1.2807	0.9669	1.6964
Union#N35#Urethral stricture	European	UR	Chapter XIV Diseases of the genitourinary system	0.0789	201391	5784	0	0	195607	105	0.000536791	0
131929#Source of report of M54 (Dorsalgia)	South Asian	UR	Chapter XIII Diseases of the musculoskeletal system and connective tissue	0.0152	9114	1990	5	0.00251256	7124	3	0.000421112	5.979	1.4276	25.0407
41202#C384#Malignant neoplasm: Pleura	European	UR	Chapter II Neoplasms	0.0308	235639	58	1	0.0172414	235581	126	0.000534848	32.784	4.5047	238.593
20002#1220#diabetes	East Asian	UR	Chapter IV Endocrine nutritional and metabolic diseases	0.0641	2247	144	1	0.00694444	2103	0	0
41202#Q230#Congenital stenosis of aortic valve	European	UR	Chapter XVII Congenital malformations deformations and chromosomal abnormalities	0.0174	455845	32	1	0.03125	455813	249	0.000546277	59.0185	8.0254	434.018
41202#R102#Pelvic and perineal pain	South Asian	UR	Chapter XVIII Symptoms signs and abnormal clinical and laboratory findings not elsewhere classified	0.0296	3209	32	1	0.03125	3177	2	0.000629525	51.2097	4.5245	579.608
22127#Doctor diagnosed asthma	European	UR	Chapter X Diseases of the respiratory system	0.0673	110362	14624	12	0.000820569	95738	42	0.000438697	1.8712	0.9849	3.555
Union#E83#Disorders of mineral metabolism	South Asian	UR	Chapter IV Endocrine nutritional and metabolic diseases	0.0172	4115	229	2	0.00873362	3886	2	0.000514668	17.1101	2.3991	122.026
130821#Source of report of E83 (Disorders of mineral metabolism)	South Asian	UR	Chapter IV Endocrine nutritional and metabolic diseases	0.0247	10082	229	2	0.00873362	9853	9	0.000913427	9.6368	2.0704	44.8549
Union#M6280#Other specified disorders of muscle Multiple sites	European	UR	Chapter XIII Diseases of the musculoskeletal system and connective tissue	0.077	157855	156	1	0.00641026	157699	80	0.000507296	12.7112	1.7577	91.9253
131387#Source of report of I73 (Other peripheral vascular diseases)	European	UR	Chapter IX Diseases of the circulatory system	0.0249	409934	13535	14	0.00103436	396399	215	0.000542383	1.908	1.1109	3.2771
Union#Z833#Family history of diabetes mellitus	South Asian	UR	Chapter XXI Factors influencing health status and contact with health services	0.0683	3478	81	1	0.0123457	3397	2	0.000588755	21.2188	1.9044	236.418
Union#R69#Unknown and unspecified causes of morbidity	European	UR	Chapter XVIII Symptoms signs and abnormal clinical and laboratory findings not elsewhere classified	0.0858	98830	29342	24	0.00081794	69488	35	0.000503684	1.6244	0.9661	2.7313
Union#M205#Other deformities of toe(s) (acquired)	European	UR	Chapter XIII Diseases of the musculoskeletal system and connective tissue	0.0533	102122	2786	4	0.00143575	99336	48	0.000483209	2.9741	1.0717	8.2537
41202#Block M15-M19#M15-M19 Arthrosis	South Asian	UR	Chapter XIII Diseases of the musculoskeletal system and connective tissue	0.0183	6210	814	3	0.0036855	5396	2	0.000370645	9.9766	1.6644	59.799
41202#C15#Malignant neoplasm of oesophagus	European	UR	Chapter II Neoplasms	0.0126	200246	1700	4	0.00235294	198546	101	0.000508698	4.634	1.7041	12.601
41202#L038#Cellulitis of other sites	European	UR	Chapter XII Diseases of the skin and subcutaneous tissue	0.0853	407694	158	1	0.00632911	407536	229	0.000561914	11.3289	1.5791	81.276
Union#I781#Naevus non-neoplastic	European	UR	Chapter IX Diseases of the circulatory system	0.0274	152164	1119	3	0.00268097	151045	85	0.000562746	4.7742	1.5073	15.1217
131467#Source of report of J31 (Chronic rhinitis nasopharyngitis and pharyngitis)	South Asian	UR	Chapter X Diseases of the respiratory system	0.0093	10082	137	2	0.0145985	9945	9	0.000904977	16.3556	3.5008	76.4131
41202#K659#Peritonitis unspecified	European	UR	Chapter XI Diseases of the digestive system	0.0822	202272	152	1	0.00657895	202120	113	0.000559074	11.8389	1.6426	85.3277
40006#D00#Carcinoma in situ of oral cavity oesophagus and stomach	European	UR	Chapter II Neoplasms	0.0751	228479	151	1	0.00662252	228328	117	0.000512421	13.0035	1.8046	93.6977
Union#B349#Viral infection unspecified	East Asian	UR	Chapter I Certain infectious and parasitic diseases	0.0279	1902	53	1	0.0188679	1849	0	0
41202#C788#Secondary malignant neoplasm of other and unspecified digestive organs	European	UR	Chapter II Neoplasms	0.0016	318094	109	2	0.0183486	317985	167	0.000525182	35.572	8.7105	145.268
40002#Block C76-C80#C76-C80 Malignant neoplasms of ill-defined secondary and unspecified sites	South Asian	UR	Chapter II Neoplasms	0.0477	9028	40	1	0.025	8988	10	0.00111259	23.0205	2.8771	184.191
41202#C508#Malignant neoplasm: Overlapping lesion of breast	European	UR	Chapter II Neoplasms	0.0955	173254	946	2	0.00211416	172308	93	0.000539731	3.9233	0.9653	15.9448
131107#Source of report of G83 (Other paralytic syndromes)	South Asian	UR	Chapter VI Diseases of the nervous system	0.0418	10082	39	1	0.025641	10043	10	0.000995718	26.4026	3.2978	211.382
Union#M710#Abscess of bursa	European	UR	Chapter XIII Diseases of the musculoskeletal system and connective tissue	0.0163	157731	32	1	0.03125	157699	80	0.000507296	63.556	8.5723	471.213
Union#Block M15-M19#M15-M19 Arthrosis	South Asian	UR	Chapter XIII Diseases of the musculoskeletal system and connective tissue	0.047	4008	1712	6	0.00350467	2296	1	0.00043554	8.0715	0.9708	67.1084
41202#C78#Secondary malignant neoplasm of respiratory and digestive organs	European	UR	Chapter II Neoplasms	0.0535	292680	4932	6	0.00121655	287748	153	0.000531715	2.2895	1.0122	5.1786
40002#A419#Sepsis unspecified	European	UR	Chapter I Certain infectious and parasitic diseases	0.0288	353287	1184	3	0.00253378	352103	193	0.000548135	4.6318	1.4787	14.5085
Union#D001#Carcinoma in situ: Oesophagus	European	UR	Chapter II Neoplasms	0.0477	171476	92	1	0.0108696	171384	90	0.000525137	20.915	2.8833	151.716
Union#Block I05-I09#I05-I09 Chronic rheumatic heart diseases	European	UR	Chapter IX Diseases of the circulatory system	0.0243	149048	10126	11	0.00108631	138922	70	0.00050388	2.1572	1.142	4.0748
Union#A39#Meningococcal infection	European	UR	Chapter I Certain infectious and parasitic diseases	0.059	294700	108	1	0.00925926	294592	165	0.000560097	16.6767	2.314	120.188
Union#R031#Nonspecific low blood-pressure reading	African	UR	Chapter XVIII Symptoms signs and abnormal clinical and laboratory findings not elsewhere classified	0.0404	1568	32	1	0.03125	1536	1	0.000651042	49.5161	3.0275	809.866
Union#R031#Nonspecific low blood-pressure reading	South Asian	UR	Chapter XVIII Symptoms signs and abnormal clinical and laboratory findings not elsewhere classified	0.0807	1652	68	1	0.0147059	1584	1	0.000631313	23.6269	1.4619	381.84
41202#M62#Other disorders of muscle	European	UR	Chapter XIII Diseases of the musculoskeletal system and connective tissue	0.0875	284316	853	2	0.00234467	283463	162	0.000571503	4.1099	1.0175	16.6014
Union#C782#Secondary malignant neoplasm of pleura	European	UR	Chapter II Neoplasms	0.0798	228556	1817	3	0.00165107	226739	123	0.000542474	3.047	0.9684	9.587
41202#C25#Malignant neoplasm of pancreas	European	UR	Chapter II Neoplasms	0.0603	277042	1618	3	0.00185414	275424	149	0.000540984	3.4319	1.0932	10.7735
Union#C794#Secondary malignant neoplasm of other and unspecified parts of nervous system	European	UR	Chapter II Neoplasms	0.0875	239143	175	1	0.00571429	238968	124	0.000518898	11.0699	1.5384	79.6564
Union#M8415#Nonunion of fracture [pseudarthrosis] Pelvic region and thigh	European	UR	Chapter XIII Diseases of the musculoskeletal system and connective tissue	0.0918	132490	193	1	0.00518135	132297	65	0.000491319	10.5955	1.4628	76.7471
Union#Z512#Other chemotherapy	South Asian	UR	Chapter XXI Factors influencing health status and contact with health services	0.0055	2909	334	3	0.00898204	2575	1	0.00038835	23.3293	2.4196	224.936
41202#M131#Monoarthritis not elsewhere classified	European	UR	Chapter XIII Diseases of the musculoskeletal system and connective tissue	0.045	321023	85	1	0.0117647	320938	173	0.000539045	22.073	3.056	159.431
Union#D683#Haemorrhagic disorder due to circulating anticoagulants	European	UR	Chapter III Diseases of the blood and blood-forming organs and certain disorders involving the immune mechanism	0.0719	276808	129	1	0.00775194	276679	159	0.000574673	13.5869	1.8876	97.7955
41202#C062#Malignant neoplasm: Retromolar area	European	UR	Chapter II Neoplasms	0.0188	318021	36	1	0.0277778	317985	167	0.000525182	54.3743	7.4061	399.205
Union#K082#Atrophy of edentulous alveolar ridge	European	UR	Chapter XI Diseases of the digestive system	0.0442	165457	85	1	0.0117647	165372	87	0.000526087	22.617	3.114	164.269
131297#Source of report of I20 (Angina pectoris)	European	UR	Chapter IX Diseases of the circulatory system	0.0369	328572	34765	28	0.000805408	293807	150	0.000510539	1.578	1.0539	2.3628
40001#Chapter II#Chapter II Neoplasms	European	UR	Chapter II Neoplasms	0.0257	307179	20178	18	0.000892061	287001	144	0.00050174	1.7786	1.0894	2.9039
Union#C95#Leukaemia of unspecified cell type	European	UR	Chapter II Neoplasms	0.096	201622	190	1	0.00526316	201432	106	0.000526232	10.0492	1.3953	72.3762
Union#M548#Other dorsalgia	European	UR	Chapter XIII Diseases of the musculoskeletal system and connective tissue	0.0213	134528	406	2	0.00492611	134122	72	0.000536825	9.2169	2.2538	37.6929
41202#J06#Acute upper respiratory infections of multiple and unspecified sites	European	UR	Chapter X Diseases of the respiratory system	0.0791	382033	890	2	0.00224719	381143	197	0.000516866	4.3553	1.0799	17.5646
41202#C504#Malignant neoplasm: Upper-outer quadrant of breast	European	UR	Chapter II Neoplasms	0.019	175809	3723	6	0.0016116	172086	93	0.000540427	2.9853	1.3067	6.8204
Union#Block I70-I79#I70-I79 Diseases of arteries arterioles and capillaries	European	UR	Chapter IX Diseases of the circulatory system	0.0121	147843	19622	21	0.00107023	128221	70	0.000545932	1.9614	1.2041	3.1949
41202#K250#Gastric ulcer Acute with haemorrhage	European	UR	Chapter XI Diseases of the digestive system	0.0586	168441	107	1	0.00934579	168334	94	0.000558414	16.8848	2.3323	122.241
131965#Source of report of M81 (Osteoporosis without pathological fracture)	East Asian	UR	Chapter XIII Diseases of the musculoskeletal system and connective tissue	0.0464	1809	84	1	0.0119048	1725	0	0
Union#H184#Corneal degeneration	South Asian	UR	Chapter VII Diseases of the eye and adnexa	0.0609	5395	84	1	0.0119048	5311	3	0.000564865	21.3173	2.1945	207.077
Union#N39#Other disorders of urinary system	South Asian	UR	Chapter XIV Diseases of the genitourinary system	0.0206	4291	1177	3	0.00254885	3114	0	0
41202#M13#Other arthritis	European	UR	Chapter XIII Diseases of the musculoskeletal system and connective tissue	0.064	274722	2719	4	0.00147113	272003	147	0.000540435	2.7247	1.0084	7.3618
41202#H26#Other cataract	South Asian	UR	Chapter VII Diseases of the eye and adnexa	0.0452	8973	1469	4	0.00272294	7504	5	0.000666311	4.095	1.0983	15.2682
Union#C496#Malignant neoplasm: Connective and soft tissue of trunk unspecified	European	UR	Chapter II Neoplasms	0.0272	273834	52	1	0.0192308	273782	144	0.000525966	37.2601	5.1144	271.45
Union#H251#Senile nuclear cataract	European	UR	Chapter VII Diseases of the eye and adnexa	0.008	276327	20462	21	0.00102629	255865	134	0.000523714	1.9606	1.2374	3.1065
Union#H251#Senile nuclear cataract	South Asian	UR	Chapter VII Diseases of the eye and adnexa	0.0279	6057	746	3	0.00402145	5311	3	0.000564865	7.144	1.4392	35.4615
41202#M48#Other spondylopathies	African	UR	Chapter XIII Diseases of the musculoskeletal system and connective tissue	0.0676	5423	125	1	0.008	5298	2	0.000377501	21.3548	1.9236	237.074
41202#M48#Other spondylopathies	South Asian	UR	Chapter XIII Diseases of the musculoskeletal system and connective tissue	0.0735	7406	140	1	0.00714286	7266	3	0.000412882	17.4173	1.8004	168.492
41202#I482#Chronic atrial fibrillation	European	UR	Chapter IX Diseases of the circulatory system	0.0784	211574	136	1	0.00735294	211438	126	0.000595919	12.4228	1.7238	89.5251
131175#Source of report of H31 (Other disorders of choroid)	South Asian	UR	Chapter VII Diseases of the eye and adnexa	0.0418	10082	39	1	0.025641	10043	10	0.000995718	26.4026	3.2978	211.382
Union#G56#Mononeuropathies of upper limb	African	UR	Chapter VI Diseases of the nervous system	0.0833	4948	412	1	0.00242718	4536	0	0
Union#C787#Secondary malignant neoplasm of liver and intrahepatic bile duct	South Asian	UR	Chapter II Neoplasms	0.0831	7509	72	1	0.0138889	7437	8	0.0010757	13.0792	1.6145	105.955
40001#Block J09-J18#J09-J18 Influenza and pneumonia	European	UR	Chapter X Diseases of the respiratory system	0.0542	325092	673	2	0.00297177	324419	178	0.000548673	5.4294	1.3446	21.9241
41202#D222#Melanocytic naevi of ear and external auricular canal	European	UR	Chapter II Neoplasms	0.0624	318107	122	1	0.00819672	317985	167	0.000525182	15.7281	2.1848	113.224
Union#K31#Other diseases of stomach and duodenum	East Asian	UR	Chapter XI Diseases of the digestive system	0.0775	1380	107	1	0.00934579	1273	0	0
41202#M2552#Pain in joint Upper arm	European	UR	Chapter XIII Diseases of the musculoskeletal system and connective tissue	0.0533	321039	101	1	0.00990099	320938	173	0.000539045	18.5413	2.5718	133.675
131853#Source of report of M07 (Psoriatic and enteropathic arthropathies)	European	UR	Chapter XIII Diseases of the musculoskeletal system and connective tissue	0.0511	459449	1502	3	0.00199734	457947	250	0.000545915	3.664	1.1724	11.4509
131853#Source of report of M07 (Psoriatic and enteropathic arthropathies)	South Asian	UR	Chapter XIII Diseases of the musculoskeletal system and connective tissue	0.0386	10082	36	1	0.0277778	10046	10	0.000995421	28.6743	3.5741	230.047
Union#J180#Bronchopneumonia unspecified	South Asian	UR	Chapter X Diseases of the respiratory system	0.0236	4550	36	1	0.0277778	4514	2	0.000443066	64.4571	5.712	727.366
41202#Block I05-I09#I05-I09 Chronic rheumatic heart diseases	European	UR	Chapter IX Diseases of the circulatory system	0.0079	273000	1436	4	0.00278552	271564	143	0.000526579	5.3018	1.9603	14.3395
Union#M2552#Pain in joint Upper arm	European	UR	Chapter XIII Diseases of the musculoskeletal system and connective tissue	0.0925	157888	189	1	0.00529101	157699	80	0.000507296	10.48	1.4507	75.7061
131877#Source of report of M19 (Other arthrosis)	South Asian	UR	Chapter XIII Diseases of the musculoskeletal system and connective tissue	0.0418	7927	1450	4	0.00275862	6477	4	0.00061757	4.4765	1.1182	17.9204
Union#M131#Monoarthritis not elsewhere classified	European	UR	Chapter XIII Diseases of the musculoskeletal system and connective tissue	0.0684	157837	138	1	0.00724638	157699	80	0.000507296	14.3813	1.987	104.089
40002#C788#Secondary malignant neoplasm of other and unspecified digestive organs	European	UR	Chapter II Neoplasms	0.0384	227201	70	1	0.0142857	227131	126	0.000554746	26.1105	3.5984	189.465
Union#M1399#Arthritis unspecified Site unspecified	South Asian	UR	Chapter XIII Diseases of the musculoskeletal system and connective tissue	0.0829	2460	204	1	0.00490196	2256	0	0
Union#K768#Other specified diseases of liver	European	UR	Chapter XI Diseases of the digestive system	0.034	168651	3279	5	0.00152486	165372	87	0.000526087	2.9014	1.1772	7.1508
40002#Block A30-A49#A30-A49 Other bacterial diseases	European	UR	Chapter I Certain infectious and parasitic diseases	0.0359	346318	1404	3	0.00213675	344914	174	0.000504474	4.2425	1.3534	13.299
Union#H520#Hypermetropia	European	UR	Chapter VII Diseases of the eye and adnexa	0.0746	231678	844	2	0.00236967	230834	121	0.000524186	4.529	1.118	18.3473
Union#M545#Low back pain	South Asian	UR	Chapter XIII Diseases of the musculoskeletal system and connective tissue	0.0232	2785	425	2	0.00470588	2360	0	0
41202#Block H25-H28#H25-H28 Disorders of lens	South Asian	UR	Chapter VII Diseases of the eye and adnexa	0.0201	9664	2160	6	0.00277778	7504	5	0.000666311	4.1777	1.2737	13.7024
41202#M652#Calcific tendinitis	European	UR	Chapter XIII Diseases of the musculoskeletal system and connective tissue	0.0188	230315	35	1	0.0285714	230280	124	0.000538475	54.5911	7.4148	401.924
Union#I482#Chronic atrial fibrillation	European	UR	Chapter IX Diseases of the circulatory system	0.0581	112311	662	2	0.00302115	111649	64	0.000573225	5.2834	1.2906	21.6296
Union#G44#Other headache syndromes	African	UR	Chapter VI Diseases of the nervous system	0.0571	5699	165	1	0.00606061	5534	1	0.000180701	33.7378	2.101	541.761
20001#1061#basal cell carcinoma	European	UR	Chapter II Neoplasms	0.0207	368143	4897	7	0.00142945	363246	198	0.000545085	2.6248	1.2345	5.5807
40002#Block I70-I79#I70-I79 Diseases of arteries arterioles and capillaries	European	UR	Chapter IX Diseases of the circulatory system	0.0115	268528	786	3	0.00381679	267742	155	0.000578916	6.6144	2.1056	20.7783
131349#Source of report of I47 (Paroxysmal tachycardia)	European	UR	Chapter IX Diseases of the circulatory system	0.027	393889	8125	10	0.00123077	385764	210	0.000544374	2.2624	1.1992	4.2683
130623#Source of report of D50 (Iron deficiency anaemia)	South Asian	UR	Chapter III Diseases of the blood and blood-forming organs and certain disorders involving the immune mechanism	0.0462	7792	1468	4	0.0027248	6324	4	0.000632511	4.3169	1.0784	17.2816
40001#C80#Malignant neoplasm without specification of site	European	UR	Chapter II Neoplasms	0.088	310477	946	2	0.00211416	309531	160	0.000516911	4.0965	1.0142	16.5464
40006#D001#Carcinoma in situ: Oesophagus	European	UR	Chapter II Neoplasms	0.0351	197745	66	1	0.0151515	197679	106	0.000536223	28.6753	3.9427	208.558
40002#I272#Other secondary pulmonary hypertension	European	UR	Chapter IX Diseases of the circulatory system	0.0808	373565	155	1	0.00645161	373410	202	0.00054096	11.9972	1.6711	86.1299
41202#A39#Meningococcal infection	European	UR	Chapter I Certain infectious and parasitic diseases	0.0409	431249	74	1	0.0135135	431175	242	0.000561257	24.3934	3.3767	176.216
41202#Block J09-J18#J09-J18 Influenza and pneumonia	South Asian	UR	Chapter X Diseases of the respiratory system	0.0602	7990	411	2	0.00486618	7579	6	0.000791661	6.172	1.2418	30.6748
40002#G70#Myasthenia gravis and other myoneural disorders	European	UR	Chapter VI Diseases of the nervous system	0.018	455257	33	1	0.030303	455224	250	0.00054918	56.8717	7.7412	417.818
Union#L930#Discoid lupus erythematosus	European	UR	Chapter XII Diseases of the skin and subcutaneous tissue	0.0085	188218	256	2	0.0078125	187962	99	0.000526702	14.9418	3.6653	60.9113
41202#M715#Other bursitis not elsewhere classified	European	UR	Chapter XIII Diseases of the musculoskeletal system and connective tissue	0.0199	320975	37	1	0.027027	320938	173	0.000539045	51.5037	7.0219	377.765
Union#J10#Influenza due to identified seasonal influenza virus	European	UR	Chapter X Diseases of the respiratory system	0.0659	201286	1561	3	0.00192184	199725	116	0.000580799	3.3134	1.0521	10.4355
40011#8076#Squamous cell carcinoma| micro-invasive	European	UR	Chapter II Neoplasms	0.0562	269540	106	1	0.00943396	269434	146	0.000541877	17.5661	2.4351	126.717
Union#M85#Other disorders of bone density and structure	East Asian	UR	Chapter XIII Diseases of the musculoskeletal system and connective tissue	0.0881	908	80	1	0.0125	828	0	0
Union#M85#Other disorders of bone density and structure	European	UR	Chapter XIII Diseases of the musculoskeletal system and connective tissue	0.0911	121122	22843	19	0.000831765	98279	51	0.000518931	1.6033	0.9466	2.7158
Union#M715#Other bursitis not elsewhere classified	European	UR	Chapter XIII Diseases of the musculoskeletal system and connective tissue	0.0328	157764	65	1	0.0153846	157699	80	0.000507296	30.785	4.2192	224.619
131885#Source of report of M23 (Internal derangement of knee)	South Asian	UR	Chapter XIII Diseases of the musculoskeletal system and connective tissue	0.0016	10082	509	4	0.00785855	9573	7	0.000731223	10.8243	3.1583	37.0974
Union#J84#Other interstitial pulmonary diseases	South Asian	UR	Chapter X Diseases of the respiratory system	0.0661	4618	104	1	0.00961538	4514	2	0.000443066	21.9029	1.9703	243.484
131873#Source of report of M17 (Gonarthrosis [arthrosis of knee])	South Asian	UR	Chapter XIII Diseases of the musculoskeletal system and connective tissue	0.0418	8258	1173	4	0.00341006	7085	6	0.00084686	4.0371	1.1375	14.3279
Union#M1991#Arthrosis unspecified Shoulder region	European	UR	Chapter XIII Diseases of the musculoskeletal system and connective tissue	0.0356	153826	4465	6	0.00134378	149361	78	0.000522225	2.5753	1.1219	5.9114
Union#M53#Other dorsopathies not elsewhere classified	South Asian	UR	Chapter XIII Diseases of the musculoskeletal system and connective tissue	0.0691	2172	150	1	0.00666667	2022	0	0
41202#M5459#Low back pain Site unspecified	South Asian	UR	Chapter XIII Diseases of the musculoskeletal system and connective tissue	0.0334	7328	62	1	0.016129	7266	3	0.000412882	39.6885	4.0709	386.937
40006#C504#Malignant neoplasm: Upper-outer quadrant of breast	European	UR	Chapter II Neoplasms	0.0483	191197	4964	6	0.0012087	186233	95	0.000510114	2.3711	1.0386	5.4135
Union#Z800#Family history of malignant neoplasm of digestive organs	European	UR	Chapter XXI Factors influencing health status and contact with health services	0.0752	150662	13219	12	0.000907784	137443	70	0.000509302	1.7831	0.9663	3.2904
41202#Block C64-C68#C64-C68 Malignant neoplasms of urinary tract	European	UR	Chapter II Neoplasms	0.0877	211508	6244	7	0.00112108	205264	109	0.000531023	2.1124	0.9833	4.5379
Union#M626#Muscle strain	European	UR	Chapter XIII Diseases of the musculoskeletal system and connective tissue	0.0607	157821	122	1	0.00819672	157699	80	0.000507296	16.283	2.2476	117.963
41202#K575#Diverticular disease of both small and large intestine without perforation or abscess	European	UR	Chapter XI Diseases of the digestive system	0.04	254020	73	1	0.0136986	253947	141	0.000555234	25.0006	3.4502	181.156
Union#D50#Iron deficiency anaemia	South Asian	UR	Chapter III Diseases of the blood and blood-forming organs and certain disorders involving the immune mechanism	0.0528	6424	1472	4	0.00271739	4952	3	0.000605816	4.495	1.0049	20.1071
Union#M348#Other forms of systemic sclerosis	European	UR	Chapter XIII Diseases of the musculoskeletal system and connective tissue	0.0549	100060	113	1	0.00884956	99947	49	0.00049026	18.203	2.4919	132.972
Union#K051#Chronic gingivitis	European	UR	Chapter XI Diseases of the digestive system	0.0801	165529	157	1	0.00636943	165372	87	0.000526087	12.1784	1.6857	87.9824
Union#C250#Malignant neoplasm: Head of pancreas	European	UR	Chapter II Neoplasms	0.0753	244278	881	2	0.00227015	243397	123	0.000505347	4.5002	1.1112	18.2259
41202#I514#Myocarditis unspecified	European	UR	Chapter IX Diseases of the circulatory system	0.0436	348028	83	1	0.0120482	347945	186	0.000534567	22.8009	3.1571	164.671
131841#Source of report of M00 (Pyogenic arthritis)	European	UR	Chapter XIII Diseases of the musculoskeletal system and connective tissue	0.0994	343062	948	2	0.0021097	342114	190	0.00055537	3.8047	0.9432	15.3465
Union#K659#Peritonitis unspecified	European	UR	Chapter XI Diseases of the digestive system	0.0512	137977	675	2	0.00296296	137302	72	0.000524391	5.6641	1.3869	23.1324
Union#M069#Rheumatoid arthritis unspecified	European	UR	Chapter XIII Diseases of the musculoskeletal system and connective tissue	0.0067	130950	8653	11	0.00127124	122297	60	0.000490609	2.5932	1.363	4.9338
Union#A08#Viral and other specified intestinal infections	European	UR	Chapter I Certain infectious and parasitic diseases	0.0781	299780	5188	6	0.00115652	294592	165	0.000560097	2.0661	0.9145	4.6679
131539#Source of report of J92 (Pleural plaque)	European	UR	Chapter X Diseases of the respiratory system	0.0057	235338	2927	6	0.00204988	232411	123	0.000529235	3.8792	1.7081	8.81
Union#K10#Other diseases of jaws	European	UR	Chapter XI Diseases of the digestive system	0.072	148236	1849	3	0.0016225	146387	74	0.000505509	3.2132	1.0121	10.2012
Union#I209#Angina pectoris unspecified	European	UR	Chapter IX Diseases of the circulatory system	0.0662	151021	31008	26	0.000838493	120013	64	0.000533276	1.5728	0.9969	2.4815
Union#H269#Cataract unspecified	South Asian	UR	Chapter VII Diseases of the eye and adnexa	0.0365	6684	1373	4	0.00291333	5311	3	0.000564865	5.1697	1.1557	23.1263
20001#1023#rectal cancer	European	UR	Chapter II Neoplasms	0.0143	342652	325	2	0.00615385	342327	188	0.000549183	11.2687	2.7856	45.5847
40011#8501#Comedocarcinoma	European	UR	Chapter II Neoplasms	0.0625	249197	119	1	0.00840336	249078	134	0.000537984	15.744	2.1834	113.525
41202#K593#Megacolon not elsewhere classified	European	UR	Chapter XI Diseases of the digestive system	0.0352	254011	64	1	0.015625	253947	141	0.000555234	28.5721	3.9355	207.434
Union#K831#Obstruction of bile duct	European	UR	Chapter XI Diseases of the digestive system	0.0065	141209	2122	5	0.00235627	139087	73	0.000524851	4.4976	1.8157	11.141
Union#C78#Secondary malignant neoplasm of respiratory and digestive organs	European	UR	Chapter II Neoplasms	0.0034	286890	13108	16	0.00122063	273782	144	0.000525966	2.3224	1.3851	3.8938
Union#R77#Other abnormalities of plasma proteins	South Asian	UR	Chapter XVIII Symptoms signs and abnormal clinical and laboratory findings not elsewhere classified	0.0416	1618	34	1	0.0294118	1584	1	0.000631313	47.9697	2.9369	783.509
41202#I080#Disorders of both mitral and aortic valves	European	UR	Chapter IX Diseases of the circulatory system	0.0021	243333	467	3	0.00642398	242866	128	0.00052704	12.2611	3.8885	38.6615
20002#1541#carpal tunnel syndrome	South Asian	UR	Chapter VI Diseases of the nervous system	0.0345	4865	34	1	0.0294118	4831	4	0.000827986	36.5682	3.9799	335.999
131791#Source of report of L70 (Acne)	European	UR	Chapter XII Diseases of the skin and subcutaneous tissue	0.0051	388252	5707	9	0.00157701	382545	207	0.000541113	2.9174	1.496	5.6893
131443#Source of report of J11 (Influenza virus not identified)	East Asian	UR	Chapter X Diseases of the respiratory system	0.0178	2530	45	1	0.0222222	2485	0	0
Union#H10#Conjunctivitis	East Asian	UR	Chapter VII Diseases of the eye and adnexa	0.0824	1310	108	1	0.00925926	1202	0	0
40002#I51#Complications and ill-defined descriptions of heart disease	European	UR	Chapter IX Diseases of the circulatory system	0.0562	262330	670	2	0.00298507	261660	147	0.000561798	5.3263	1.3169	21.5431
41202#C491#Malignant neoplasm: Connective and soft tissue of upper limb including shoulder	European	UR	Chapter II Neoplasms	0.0478	194326	89	1	0.011236	194237	106	0.000545725	20.8116	2.8726	150.776
40006#C155#Malignant neoplasm: Lower third of oesophagus	European	UR	Chapter II Neoplasms	0.0633	201227	753	2	0.00265604	200474	107	0.000533735	4.9869	1.229	20.2362
131829#Source of report of L93 (Lupus erythematosus)	European	UR	Chapter XII Diseases of the skin and subcutaneous tissue	0.0001239	324884	455	4	0.00879121	324429	173	0.000533245	16.6236	6.1427	44.9874
41202#N11#Chronic tubulo-interstitial nephritis	European	UR	Chapter XIV Diseases of the genitourinary system	0.067	271342	119	1	0.00840336	271223	157	0.000578859	14.6317	2.0313	105.392
Union#I47#Paroxysmal tachycardia	European	UR	Chapter IX Diseases of the circulatory system	0.0288	152518	8125	10	0.00123077	144393	80	0.000554043	2.2229	1.1515	4.2914
41202#N202#Calculus of kidney with calculus of ureter	European	UR	Chapter XIV Diseases of the genitourinary system	0.0606	238985	669	2	0.00298954	238316	140	0.000587455	5.1012	1.2606	20.6423
Union#K579#Diverticular disease of intestine part unspecified without perforation or abscess	European	UR	Chapter XI Diseases of the digestive system	0.0465	180742	17866	3	0.000167917	162876	85	0.000521869	0.3216	0.1017	1.0174
41202#M8415#Nonunion of fracture [pseudarthrosis] Pelvic region and thigh	European	UR	Chapter XIII Diseases of the musculoskeletal system and connective tissue	0.0725	271619	146	1	0.00684932	271473	139	0.000512021	13.4624	1.8704	96.8983
41202#D239#Benign neoplasm: Skin unspecified	European	UR	Chapter II Neoplasms	0.0565	318095	110	1	0.00909091	317985	167	0.000525182	17.4596	2.4232	125.801
Union#R01#Cardiac murmurs and other cardiac sounds	South Asian	UR	Chapter XVIII Symptoms signs and abnormal clinical and laboratory findings not elsewhere classified	0.0603	1634	50	1	0.02	1584	1	0.000631313	32.3061	1.9914	524.087
40011#8851#Liposarcoma| well differentiated	European	UR	Chapter II Neoplasms	0.0237	311753	43	1	0.0232558	311710	173	0.000555003	42.876	5.8681	313.281
41202#N320#Bladder-neck obstruction	South Asian	UR	Chapter XIV Diseases of the genitourinary system	0.0853	4478	66	1	0.0151515	4412	5	0.00113327	13.56	1.5623	117.698
Union#C491#Malignant neoplasm: Connective and soft tissue of upper limb including shoulder	European	UR	Chapter II Neoplasms	0.0602	176984	118	1	0.00847458	176866	92	0.000520168	16.4227	2.2699	118.82
Union#D464#Refractory anaemia unspecified	European	UR	Chapter II Neoplasms	0.0494	189770	96	1	0.0104167	189674	99	0.000521948	20.1568	2.7827	146.008
41202#Block H30-H36#H30-H36 Disorders of choroid and retina	European	UR	Chapter VII Diseases of the eye and adnexa	0.0178	352126	9810	0	0	342316	176	0.000514145	0
41202#Q231#Congenital insufficiency of aortic valve	European	UR	Chapter XVII Congenital malformations deformations and chromosomal abnormalities	0.0014	326955	94	2	0.0212766	326861	184	0.00056293	38.5961	9.4385	157.827
41202#J91#Pleural effusion in conditions classified elsewhere	European	UR	Chapter X Diseases of the respiratory system	0.0399	405376	76	1	0.0131579	405300	216	0.000532939	25.0052	3.461	180.659
Union#M233#Other meniscus derangements	South Asian	UR	Chapter XIII Diseases of the musculoskeletal system and connective tissue	0.0684	3304	115	1	0.00869565	3189	1	0.000313578	27.9649	1.7381	449.933
41202#M1991#Arthrosis unspecified Shoulder region	European	UR	Chapter XIII Diseases of the musculoskeletal system and connective tissue	0.0121	276781	1559	4	0.00256575	275222	152	0.000552281	4.6551	1.7227	12.579
Union#C38#Malignant neoplasm of heart mediastinum and pleura	European	UR	Chapter II Neoplasms	0.07	213805	136	1	0.00735294	213669	113	0.000528855	13.9991	1.9408	100.974
41202#I083#Combined disorders of mitral aortic and tricuspid valves	European	UR	Chapter IX Diseases of the circulatory system	0.0183	263569	376	2	0.00531915	263193	142	0.000539528	9.9063	2.4445	40.1452
132475#Source of report of Q24 (Other congenital malformations of heart)	European	UR	Chapter XVII Congenital malformations deformations and chromosomal abnormalities	0.0254	396100	422	2	0.00473934	395678	228	0.000576226	8.2592	2.0463	33.3349
Union#C221#Malignant neoplasm: Intrahepatic bile duct carcinoma	European	UR	Chapter II Neoplasms	0.0448	274412	630	2	0.0031746	273782	144	0.000525966	6.0518	1.4958	24.4852
Union#K830#Cholangitis	European	UR	Chapter XI Diseases of the digestive system	0.0805	128787	1779	3	0.00168634	127008	70	0.000551146	3.0632	0.9636	9.7377
131799#Source of report of L74 (Eccrine sweat disorders)	European	UR	Chapter XII Diseases of the skin and subcutaneous tissue	0.0204	362530	1062	3	0.00282486	361468	193	0.000533934	5.3028	1.6926	16.6132
41202#M480#Spinal stenosis	African	UR	Chapter XIII Diseases of the musculoskeletal system and connective tissue	0.0445	5424	122	1	0.00819672	5302	1	0.000188608	43.8099	2.7241	704.558
41202#M480#Spinal stenosis	South Asian	UR	Chapter XIII Diseases of the musculoskeletal system and connective tissue	0.0695	7398	132	1	0.00757576	7266	3	0.000412882	18.4809	1.9097	178.848
41202#K30#Functional dyspepsia	South Asian	UR	Chapter XI Diseases of the digestive system	0.0014	5048	362	3	0.00828729	4686	1	0.000213402	39.1504	4.0619	377.348
40006#C15#Malignant neoplasm of oesophagus	European	UR	Chapter II Neoplasms	0.0294	216381	1294	3	0.00231839	215087	108	0.000502122	4.6256	1.4668	14.5869
41202#I730#Raynaud syndrome	European	UR	Chapter IX Diseases of the circulatory system	0.0771	286220	150	1	0.00666667	286070	152	0.000531338	12.6244	1.7553	90.7963
Union#C159#Malignant neoplasm: Oesophagus unspecified	European	UR	Chapter II Neoplasms	0.0157	179575	1678	4	0.00238379	177897	98	0.000550881	4.3352	1.5933	11.7956
41202#M069#Rheumatoid arthritis unspecified	European	UR	Chapter XIII Diseases of the musculoskeletal system and connective tissue	0.0975	232938	2089	3	0.00143609	230849	119	0.000515488	2.7885	0.8859	8.7765
Union#E882#Lipomatosis not elsewhere classified	European	UR	Chapter IV Endocrine nutritional and metabolic diseases	0.0396	252994	74	1	0.0135135	252920	137	0.000541673	25.2758	3.4881	183.153
Union#M45X2#Ankylosing spondylitis Cervical region	European	UR	Chapter XIII Diseases of the musculoskeletal system and connective tissue	0.0569	157813	114	1	0.00877193	157699	80	0.000507296	17.4357	2.4054	126.386
131603#Source of report of K31 (Other diseases of stomach and duodenum)	East Asian	UR	Chapter XI Diseases of the digestive system	0.032	2530	81	1	0.0123457	2449	0	0
41202#M511#Lumbar and other intervertebral disc disorders with radiculopathy	South Asian	UR	Chapter XIII Diseases of the musculoskeletal system and connective tissue	0.0745	7408	142	1	0.00704225	7266	3	0.000412882	17.1702	1.7751	166.088
Union#C16#Malignant neoplasm of stomach	European	UR	Chapter II Neoplasms	0.0433	190134	1622	3	0.00184957	188512	88	0.000466814	3.9676	1.2541	12.5527
131167#Source of report of H26 (Other cataract)	South Asian	UR	Chapter VII Diseases of the eye and adnexa	0.0385	10082	1882	5	0.00265675	8200	6	0.000731707	3.6379	1.1091	11.933
41202#N423#Dysplasia of prostate	European	UR	Chapter XIV Diseases of the genitourinary system	0.0291	169258	50	1	0.02	169208	99	0.000585079	34.8606	4.7668	254.943
Union#M895#Osteolysis	European	UR	Chapter XIII Diseases of the musculoskeletal system and connective tissue	0.0793	157860	161	1	0.00621118	157699	80	0.000507296	12.314	1.7031	89.0352
Union#C795#Secondary malignant neoplasm of bone and bone marrow	South Asian	UR	Chapter II Neoplasms	0.082	7508	71	1	0.0140845	7437	8	0.0010757	13.2661	1.6373	107.489
Union#K05#Gingivitis and periodontal diseases	South Asian	UR	Chapter XI Diseases of the digestive system	0.0673	3878	89	1	0.011236	3789	2	0.000527844	21.517	1.933	239.519
Union#J929#Pleural plaque without asbestos	European	UR	Chapter X Diseases of the respiratory system	0.0751	113712	1687	3	0.0017783	112025	63	0.000562374	3.166	0.9933	10.0916
Union#Z835#Family history of eye and ear disorders	European	UR	Chapter XXI Factors influencing health status and contact with health services	0.044	136211	3809	5	0.00131268	132402	64	0.000483376	2.7179	1.0933	6.7569
131165#Source of report of H25 (Senile cataract)	European	UR	Chapter VII Diseases of the eye and adnexa	0.0065	420310	33691	30	0.000890446	386619	196	0.000506959	1.7571	1.1963	2.5808
Union#M77#Other enthesopathies	South Asian	UR	Chapter XIII Diseases of the musculoskeletal system and connective tissue	0.0668	3184	823	2	0.00243013	2361	0	0
41202#J101#Influenza with other respiratory manifestations seasonal influenza virus identified	European	UR	Chapter X Diseases of the respiratory system	0.0445	405921	621	2	0.00322061	405300	216	0.000532939	6.0594	1.5024	24.4389
Union#G632#Diabetic polyneuropathy	South Asian	UR	Chapter VI Diseases of the nervous system	0.0933	5426	66	1	0.0151515	5360	7	0.00130597	11.7648	1.427	96.996
41202#M159#Polyarthrosis unspecified	South Asian	UR	Chapter XIII Diseases of the musculoskeletal system and connective tissue	0.0242	4685	57	1	0.0175439	4628	1	0.000216076	82.625	5.1037	1337.65
41202#Block K55-K64#K55-K64 Other diseases of intestines	European	UR	Chapter XI Diseases of the digestive system	0.088	330223	89552	37	0.000413168	240671	137	0.000569242	0.7257	0.5047	1.0435
130705#Source of report of E07 (Other disorders of thyroid)	South Asian	UR	Chapter IV Endocrine nutritional and metabolic diseases	0.0857	6865	68	1	0.0147059	6797	8	0.00117699	12.666	1.5623	102.688
Union#K317#Polyp of stomach and duodenum	East Asian	UR	Chapter XI Diseases of the digestive system	0.0319	1315	42	1	0.0238095	1273	0	0
Union#M2333#Other meniscus derangements Medial collateral ligament or Other and unspecified medial meniscus	South Asian	UR	Chapter XIII Diseases of the musculoskeletal system and connective tissue	0.0276	3234	45	1	0.0222222	3189	1	0.000313578	72.4545	4.4601	1177.02
41202#I829#Embolism and thrombosis of unspecified vein	European	UR	Chapter IX Diseases of the circulatory system	0.0416	348024	79	1	0.0126582	347945	186	0.000534567	23.9702	3.317	173.22
Union#D23#Other benign neoplasms of skin	South Asian	UR	Chapter II Neoplasms	0.094	7519	82	1	0.0121951	7437	8	0.0010757	11.4645	1.4175	92.726
Union#N423#Dysplasia of prostate	European	UR	Chapter XIV Diseases of the genitourinary system	0.0419	124423	72	1	0.0138889	124351	73	0.000587048	23.978	3.2874	174.895
Union#M7988#Other specified soft tissue disorders Other	European	UR	Chapter XIII Diseases of the musculoskeletal system and connective tissue	0.0675	157835	136	1	0.00735294	157699	80	0.000507296	14.5944	2.0162	105.642
Union#M54#Dorsalgia	South Asian	UR	Chapter XIII Diseases of the musculoskeletal system and connective tissue	0.0949	4475	1991	5	0.0025113	2484	1	0.000402576	6.2513	0.7297	53.5527
40006#C06#Malignant neoplasm of other and unspecified parts of mouth	European	UR	Chapter II Neoplasms	0.0549	341789	109	1	0.00917431	341680	176	0.000515102	17.9663	2.4941	129.423
Union#L859#Epidermal thickening unspecified	European	UR	Chapter XII Diseases of the skin and subcutaneous tissue	0.0647	269714	737	2	0.0027137	268977	149	0.000553951	4.9094	1.2142	19.8506
Union#C64#Malignant neoplasm of kidney except renal pelvis	European	UR	Chapter II Neoplasms	0.0758	205621	2815	4	0.00142096	202806	112	0.000552252	2.5753	0.9492	6.9866
40006#D049#Carcinoma in situ: Skin unspecified	European	UR	Chapter II Neoplasms	0.0627	284627	127	1	0.00787402	284500	144	0.000506151	15.6722	2.1757	112.891
41202#M2566#Stiffness of joint not elsewhere classified Lower leg	European	UR	Chapter XIII Diseases of the musculoskeletal system and connective tissue	0.0885	321109	171	1	0.00584795	320938	173	0.000539045	10.9067	1.5189	78.3177
40002#C259#Malignant neoplasm: Pancreas unspecified	European	UR	Chapter II Neoplasms	0.0278	242835	53	1	0.0188679	242782	128	0.000527222	36.4564	5.0018	265.721
Union#Q70#Syndactyly	European	UR	Chapter XVII Congenital malformations deformations and chromosomal abnormalities	0.0258	441903	47	1	0.0212766	441856	245	0.000554479	39.1846	5.3824	285.268
Union#B019#Varicella without complication	East Asian	UR	Chapter I Certain infectious and parasitic diseases	0.0243	1895	46	1	0.0217391	1849	0	0
40002#I119#Hypertensive heart disease without (congestive) heart failure	European	UR	Chapter IX Diseases of the circulatory system	0.0244	254218	429	2	0.004662	253789	140	0.000551639	8.4861	2.0947	34.379
131587#Source of report of K22 (Other diseases of oesophagus)	European	UR	Chapter XI Diseases of the digestive system	0.08	383022	22267	19	0.000853281	360755	199	0.000551621	1.5473	0.9663	2.4778
131723#Source of report of L21 (Seborrhoeic dermatitis)	South Asian	UR	Chapter XII Diseases of the skin and subcutaneous tissue	0.017	10082	188	2	0.0106383	9894	9	0.000909642	11.81	2.5342	55.0369
131779#Source of report of L63 (Alopecia areata)	European	UR	Chapter XII Diseases of the skin and subcutaneous tissue	0.0678	394274	799	2	0.00250313	393475	207	0.000526082	4.7675	1.1823	19.224
Union#B06#Rubella [German measles]	European	UR	Chapter I Certain infectious and parasitic diseases	0.0382	258910	5351	7	0.00130817	253559	144	0.000567915	2.3052	1.079	4.9246
130649#Source of report of D64 (Other anaemias)	East Asian	UR	Chapter III Diseases of the blood and blood-forming organs and certain disorders involving the immune mechanism	0.0502	2530	127	1	0.00787402	2403	0	0
Union#L538#Other specified erythematous conditions	European	UR	Chapter XII Diseases of the skin and subcutaneous tissue	0.0569	223757	100	1	0.01	223657	130	0.000581247	17.3681	2.4043	125.461
Union#J30#Vasomotor and allergic rhinitis	South Asian	UR	Chapter X Diseases of the respiratory system	0.0702	5752	1238	3	0.00242326	4514	2	0.000443066	5.4802	0.9147	32.8341
Union#G54#Nerve root and plexus disorders	South Asian	UR	Chapter VI Diseases of the nervous system	0.0383	7187	35	1	0.0285714	7152	7	0.000978747	30.021	3.5954	250.671
Union#J385#Laryngeal spasm	European	UR	Chapter X Diseases of the respiratory system	0.0673	213582	123	1	0.00813008	213459	120	0.000562169	14.5723	2.0198	105.137
Union#M431#Spondylolisthesis	African	UR	Chapter XIII Diseases of the musculoskeletal system and connective tissue	0.0979	2282	77	1	0.012987	2205	2	0.000907029	14.4934	1.3	161.59
131137#Source of report of H04 (Disorders of lacrimal system)	South Asian	UR	Chapter VII Diseases of the eye and adnexa	0.0274	8471	657	3	0.00456621	7814	6	0.000767853	5.9694	1.4895	23.9238
Union#G546#Phantom limb syndrome with pain	European	UR	Chapter VI Diseases of the nervous system	0.0516	194587	92	1	0.0108696	194495	111	0.000570709	19.244	2.6583	139.311
Union#M799#Soft tissue disorder unspecified	South Asian	UR	Chapter XIII Diseases of the musculoskeletal system and connective tissue	0.0026	2439	218	3	0.0137615	2221	1	0.000450248	30.9767	3.2082	299.099
Union#C25#Malignant neoplasm of pancreas	European	UR	Chapter II Neoplasms	0.0257	240228	2129	4	0.00187882	238099	121	0.000508192	3.7021	1.3661	10.0331
41202#Z86#Personal history of certain other diseases	European	UR	Chapter XXI Factors influencing health status and contact with health services	0.0497	374811	97	1	0.0103093	374714	196	0.000523066	19.9042	2.7615	143.464
41202#Chapter VIII#Chapter VIII Diseases of the ear and mastoid process	European	UR	Chapter VIII Diseases of the ear and mastoid process	0.0489	449651	9611	1	0.000104047	440040	250	0.00056813	0.1831	0.0257	1.3048
Union#M726#Necrotizing fasciitis	European	UR	Chapter XIII Diseases of the musculoskeletal system and connective tissue	0.0441	125317	83	1	0.0120482	125234	67	0.000534998	22.7825	3.1255	166.069
41202#C160#Malignant neoplasm: Cardia	European	UR	Chapter II Neoplasms	0.0056	185651	673	3	0.00445765	184978	95	0.000513575	8.714	2.7541	27.5712
2443#Diabetes diagnosed by doctor	East Asian	UR	Chapter IV Endocrine nutritional and metabolic diseases	0.0631	2426	153	1	0.00653595	2273	0	0
40006#Block C15-C26#C15-C26 Malignant neoplasms of digestive organs	European	UR	Chapter II Neoplasms	0.0257	281771	13758	14	0.00101759	268013	143	0.000533556	1.9081	1.1018	3.3044
Union#C797#Secondary malignant neoplasm of adrenal gland	European	UR	Chapter II Neoplasms	0.0919	239263	994	2	0.00201207	238269	120	0.000503632	4.0012	0.9878	16.2064
Union#C259#Malignant neoplasm: Pancreas unspecified	European	UR	Chapter II Neoplasms	0.0828	239997	1879	3	0.00159659	238118	127	0.000533349	2.9967	0.9529	9.4245
Union#M23#Internal derangement of knee	South Asian	UR	Chapter XIII Diseases of the musculoskeletal system and connective tissue	0.0025	3295	510	4	0.00784314	2785	1	0.000359066	22.0079	2.4547	197.314
41202#M2351#Chronic instability of knee Anterior cruciate ligament or Anterior horn of medial meniscus	European	UR	Chapter XIII Diseases of the musculoskeletal system and connective tissue	0.0748	246990	140	1	0.00714286	246850	136	0.000550942	13.0509	1.8124	93.9784
Union#J841#Other interstitial pulmonary diseases with fibrosis	South Asian	UR	Chapter X Diseases of the respiratory system	0.0513	4594	80	1	0.0125	4514	2	0.000443066	28.557	2.5628	318.202
Union#M0097#Pyogenic arthritis unspecified Ankle and foot	European	UR	Chapter XIII Diseases of the musculoskeletal system and connective tissue	0.0343	157767	68	1	0.0147059	157699	80	0.000507296	29.4065	4.033	214.416
132065#Source of report of N35 (Urethral stricture)	European	UR	Chapter XIV Diseases of the genitourinary system	0.081	329893	5716	0	0	324177	178	0.000549083	0
Union#H36#Retinal disorders in diseases classified elsewhere	South Asian	UR	Chapter VII Diseases of the eye and adnexa	0.074	4480	425	2	0.00470588	4055	3	0.000739827	6.3861	1.0641	38.3271
Union#K222#Oesophageal obstruction	European	UR	Chapter XI Diseases of the digestive system	0.0412	128709	4343	6	0.00138153	124366	69	0.000554814	2.4921	1.0815	5.7427
131323#Source of report of I34 (Nonrheumatic mitral valve disorders)	European	UR	Chapter IX Diseases of the circulatory system	0.0767	392474	7827	8	0.0010221	384647	203	0.000527757	1.9377	0.9556	3.9287
41202#R798#Other specified abnormal findings of blood chemistry	European	UR	Chapter XVIII Symptoms signs and abnormal clinical and laboratory findings not elsewhere classified	0.0164	145966	5340	8	0.00149813	140626	81	0.000575996	2.6033	1.2585	5.3854
Union#H001#Chalazion	South Asian	UR	Chapter VII Diseases of the eye and adnexa	0.0664	5403	92	1	0.0108696	5311	3	0.000564865	19.4432	2.0033	188.704
41202#R101#Pain localized to upper abdomen	South Asian	UR	Chapter XVIII Symptoms signs and abnormal clinical and laboratory findings not elsewhere classified	0.0855	4920	417	2	0.00479616	4503	4	0.000888297	5.4205	0.9899	29.6829
40011#9652#Hodgkin lymphoma| mixed cellularity	European	UR	Chapter II Neoplasms	0.0383	298558	71	1	0.0140845	298487	163	0.000546087	26.1458	3.6102	189.351
41202#C79#Secondary malignant neoplasm of other and unspecified sites	South Asian	UR	Chapter II Neoplasms	0.0524	8051	48	1	0.0208333	8003	8	0.000999625	21.2633	2.6075	173.392
Union#G942#Hydrocephalus in other diseases classified elsewhere	European	UR	Chapter VI Diseases of the nervous system	0.0431	299010	77	1	0.012987	298933	170	0.000568689	23.1241	3.1973	167.243
41202#K830#Cholangitis	European	UR	Chapter XI Diseases of the digestive system	0.0977	185743	864	2	0.00231481	184879	111	0.000600393	3.8621	0.9524	15.6611
20002#1256#acute infective polyneuritis|guillain-barre syndrome	European	UR	Chapter VI Diseases of the nervous system	0.0983	339976	189	1	0.00529101	339787	185	0.000544459	9.7643	1.361	70.0505
41202#K58#Irritable bowel syndrome	South Asian	UR	Chapter XI Diseases of the digestive system	0.0246	3994	33	1	0.030303	3961	2	0.000504923	61.8594	5.47	699.552
Union#B259#Cytomegaloviral disease unspecified	East Asian	UR	Chapter I Certain infectious and parasitic diseases	0.0253	1897	48	1	0.0208333	1849	0	0
Union#B259#Cytomegaloviral disease unspecified	European	UR	Chapter I Certain infectious and parasitic diseases	0.0704	288269	5124	6	0.00117096	283145	156	0.000550954	2.1266	0.9405	4.8087
Union#M009#Pyogenic arthritis unspecified	European	UR	Chapter XIII Diseases of the musculoskeletal system and connective tissue	0.0572	123336	699	2	0.00286123	122637	66	0.000538174	5.3289	1.3027	21.7996
131573#Source of report of K10 (Other diseases of jaws)	European	UR	Chapter XI Diseases of the digestive system	0.0805	394153	1849	3	0.0016225	392304	211	0.000537848	3.0199	0.9653	9.4477
41202#I08#Multiple valve diseases	European	UR	Chapter IX Diseases of the circulatory system	0.0045	261296	1194	4	0.00335008	260102	140	0.00053825	6.2416	2.3064	16.8907
Union#M5486#Other dorsalgia Lumbar region	European	UR	Chapter XIII Diseases of the musculoskeletal system and connective tissue	0.0193	157737	38	1	0.0263158	157699	80	0.000507296	53.2497	7.2183	392.823
Union#M179#Gonarthrosis unspecified	South Asian	UR	Chapter XIII Diseases of the musculoskeletal system and connective tissue	0.0062	3081	866	4	0.00461894	2215	0	0
131849#Source of report of M05 (Seropositive rheumatoid arthritis)	South Asian	UR	Chapter XIII Diseases of the musculoskeletal system and connective tissue	0.0477	6327	44	1	0.0227273	6283	6	0.000954958	24.3295	2.8677	206.411
Union#Block E40-E46#E40-E46 Malnutrition	European	UR	Chapter IV Endocrine nutritional and metabolic diseases	0.0492	205420	642	2	0.00311526	204778	111	0.00054205	5.762	1.4202	23.3781
Union#J982#Interstitial emphysema	European	UR	Chapter X Diseases of the respiratory system	0.0766	138322	128	1	0.0078125	138194	85	0.000615077	12.7938	1.7679	92.5843
Union#K229#Disease of oesophagus unspecified	European	UR	Chapter XI Diseases of the digestive system	0.0966	138484	965	2	0.00207254	137519	73	0.000530836	3.9103	0.9583	15.956
40001#I219#Acute myocardial infarction unspecified	European	UR	Chapter IX Diseases of the circulatory system	0.0824	262357	1718	3	0.00174622	260639	152	0.000583182	2.9978	0.9552	9.4082
3571#Back pain for 3+ months	European	UR	Chapter XIII Diseases of the musculoskeletal system and connective tissue	0.0851	111065	79763	44	0.000551634	31302	27	0.000862565	0.6393	0.3959	1.0325
Union#E859#Amyloidosis unspecified	European	UR	Chapter IV Endocrine nutritional and metabolic diseases	0.095	200278	180	1	0.00555556	200098	110	0.000549731	10.1568	1.4103	73.1479
Union#M1900#Primary arthrosis of other joints Multiple sites	European	UR	Chapter XIII Diseases of the musculoskeletal system and connective tissue	0.0328	120710	66	1	0.0151515	120644	60	0.000497331	30.919	4.2215	226.454
41202#L90#Atrophic disorders of skin	European	UR	Chapter XII Diseases of the skin and subcutaneous tissue	0.0279	336090	2961	5	0.00168862	333129	186	0.000558342	3.0278	1.2446	7.3655
Union#M051#Rheumatoid lung disease	European	UR	Chapter XIII Diseases of the musculoskeletal system and connective tissue	0.0486	157796	97	1	0.0103093	157699	80	0.000507296	20.5233	2.827	148.993
Union#C15#Malignant neoplasm of oesophagus	European	UR	Chapter II Neoplasms	0.0287	180004	1989	4	0.00201106	178015	100	0.00056175	3.5852	1.3184	9.7493
Union#D64#Other anaemias	East Asian	UR	Chapter III Diseases of the blood and blood-forming organs and certain disorders involving the immune mechanism	0.08	1824	146	1	0.00684932	1678	0	0
131529#Source of report of J84 (Other interstitial pulmonary diseases)	South Asian	UR	Chapter X Diseases of the respiratory system	0.0934	8457	103	1	0.00970874	8354	7	0.000837922	11.6905	1.4253	95.8879
41202#M1395#Arthritis unspecified Pelvic region and thigh	European	UR	Chapter XIII Diseases of the musculoskeletal system and connective tissue	0.0099	279157	269	2	0.00743494	278888	152	0.000545022	13.7363	3.3867	55.7127
131973#Source of report of M85 (Other disorders of bone density and structure)	East Asian	UR	Chapter XIII Diseases of the musculoskeletal system and connective tissue	0.0288	1770	51	1	0.0196078	1719	0	0
131973#Source of report of M85 (Other disorders of bone density and structure)	European	UR	Chapter XIII Diseases of the musculoskeletal system and connective tissue	0.0118	297485	15451	16	0.00103553	282034	145	0.000514122	2.0152	1.2022	3.3781
41202#M72#Fibroblastic disorders	European	UR	Chapter XIII Diseases of the musculoskeletal system and connective tissue	0.0274	213388	6404	8	0.00124922	206984	111	0.000536273	2.3311	1.137	4.7792
41202#M72#Fibroblastic disorders	South Asian	UR	Chapter XIII Diseases of the musculoskeletal system and connective tissue	0.0223	7307	41	1	0.0243902	7266	3	0.000412882	60.525	6.1633	594.371
Union#Q249#Congenital malformation of heart unspecified	European	UR	Chapter XVII Congenital malformations deformations and chromosomal abnormalities	0.0505	441949	93	1	0.0107527	441856	245	0.000554479	19.5923	2.7197	141.138
Union#C062#Malignant neoplasm: Retromolar area	European	UR	Chapter II Neoplasms	0.0235	201959	48	1	0.0208333	201911	99	0.000490315	43.3724	5.9257	317.457
41202#M6266#Muscle strain Lower leg	European	UR	Chapter XIII Diseases of the musculoskeletal system and connective tissue	0.0167	320969	31	1	0.0322581	320938	173	0.000539045	61.8044	8.3813	455.749
40001#Chapter XVIII#Chapter XVIII Symptoms signs and abnormal clinical and laboratory findings not elsewhere classified	European	UR	Chapter XVIII Symptoms signs and abnormal clinical and laboratory findings not elsewhere classified	0.0921	327203	168	1	0.00595238	327035	187	0.000571804	10.4662	1.458	75.1307
41202#C64#Malignant neoplasm of kidney except renal pelvis	European	UR	Chapter II Neoplasms	0.0823	228386	1965	3	0.00152672	226421	115	0.000507903	3.009	0.9555	9.4758
Union#C509#Malignant neoplasm: Breast unspecified	European	UR	Chapter II Neoplasms	0.0725	159672	15146	14	0.000924336	144526	78	0.000539695	1.7134	0.9698	3.0271
Union#K80#Cholelithiasis	East Asian	UR	Chapter XI Diseases of the digestive system	0.094	1405	132	1	0.00757576	1273	0	0
131605#Source of report of K35 (Acute appendicitis)	South Asian	UR	Chapter XI Diseases of the digestive system	0.0646	10082	61	1	0.0163934	10021	10	0.000997904	16.685	2.1027	132.394
Union#Block M20-M25#M20-M25 Other joint disorders	South Asian	UR	Chapter XIII Diseases of the musculoskeletal system and connective tissue	0.005	3841	1419	7	0.00493305	2422	1	0.000412882	12.0021	1.4751	97.6549
130715#Source of report of E14 (Unspecified diabetes mellitus)	East Asian	UR	Chapter IV Endocrine nutritional and metabolic diseases	0.0534	2530	135	1	0.00740741	2395	0	0
Union#Block H25-H28#H25-H28 Disorders of lens	South Asian	UR	Chapter VII Diseases of the eye and adnexa	0.0233	7537	2226	6	0.00269542	5311	3	0.000564865	4.782	1.1949	19.1379
40002#I279#Pulmonary heart disease unspecified	European	UR	Chapter IX Diseases of the circulatory system	0.0457	323088	84	1	0.0119048	323004	179	0.000554173	21.7288	3.0085	156.938
41202#J18#Pneumonia organism unspecified	South Asian	UR	Chapter X Diseases of the respiratory system	0.049	7800	358	2	0.00558659	7442	6	0.000806235	6.9625	1.4003	34.6192
Union#E114#Type 2 diabetes mellitus With neurological complications	South Asian	UR	Chapter IV Endocrine nutritional and metabolic diseases	0.0864	2798	83	1	0.0120482	2715	2	0.000736648	16.5427	1.485	184.284
Union#H35#Other retinal disorders	East Asian	UR	Chapter VII Diseases of the eye and adnexa	0.0651	1537	100	1	0.01	1437	0	0
Union#H35#Other retinal disorders	South Asian	UR	Chapter VII Diseases of the eye and adnexa	0.0877	5206	543	2	0.00368324	4663	3	0.000643363	5.7425	0.9574	34.4437
41202#Block M50-M54#M50-M54 Other dorsopathies	South Asian	UR	Chapter XIII Diseases of the musculoskeletal system and connective tissue	0.0508	7115	701	2	0.00285307	6414	2	0.000311818	9.1731	1.2901	65.2242
Union#L90#Atrophic disorders of skin	European	UR	Chapter XII Diseases of the skin and subcutaneous tissue	0.0872	209321	6156	7	0.0011371	203165	109	0.00053651	2.1207	0.9872	4.5558
Union#I471#Supraventricular tachycardia	European	UR	Chapter IX Diseases of the circulatory system	0.059	164483	4941	6	0.00121433	159542	86	0.000539043	2.2543	0.9848	5.1599
Union#M0697#Rheumatoid arthritis unspecified Ankle and foot	European	UR	Chapter XIII Diseases of the musculoskeletal system and connective tissue	0.0077	111804	282	2	0.0070922	111522	50	0.000448342	15.9246	3.856	65.7656
41202#M232#Derangement of meniscus due to old tear or injury	South Asian	UR	Chapter XIII Diseases of the musculoskeletal system and connective tissue	0.0011	7561	295	3	0.0101695	7266	3	0.000412882	24.8733	4.9988	123.767
Union#M810#Postmenopausal osteoporosis	European	UR	Chapter XIII Diseases of the musculoskeletal system and connective tissue	0.0851	82440	183	1	0.00546448	82257	39	0.000474124	11.5833	1.5829	84.7624
Union#M8696#Osteomyelitis unspecified Lower leg	European	UR	Chapter XIII Diseases of the musculoskeletal system and connective tissue	0.0414	99765	74	1	0.0135135	99691	56	0.000561736	24.3726	3.3293	178.422
130067#Source of report of A39 (Meningococcal infection)	European	UR	Chapter I Certain infectious and parasitic diseases	0.0578	459449	108	1	0.00925926	459341	252	0.000548612	17.026	2.3673	122.456
Union#Block C51-C58#C51-C58 Malignant neoplasms of female genital organs	East Asian	UR	Chapter II Neoplasms	0.031	1192	37	1	0.027027	1155	0	0
40001#I21#Acute myocardial infarction	European	UR	Chapter IX Diseases of the circulatory system	0.0644	263094	1741	3	0.00172315	261353	135	0.000516543	3.34	1.0628	10.4965
20002#1072#essential hypertension	European	UR	Chapter IX Diseases of the circulatory system	0.0349	275553	2063	4	0.00193892	273490	159	0.000581374	3.3396	1.237	9.0164
Union#N420#Calculus of prostate	European	UR	Chapter XIV Diseases of the genitourinary system	0.0881	124506	155	1	0.00645161	124351	73	0.000587048	11.0548	1.5268	80.0428
Union#D86#Sarcoidosis	South Asian	UR	Chapter III Diseases of the blood and blood-forming organs and certain disorders involving the immune mechanism	0.0782	7051	95	1	0.0105263	6956	5	0.000718804	14.7894	1.7112	127.818
Union#J90#Pleural effusion not elsewhere classified	South Asian	UR	Chapter X Diseases of the respiratory system	0.0186	4195	340	2	0.00588235	3855	1	0.000259403	22.8047	2.0624	252.154
Union#C435#Malignant neoplasm: Malignant melanoma of trunk	European	UR	Chapter II Neoplasms	0.0181	203380	2006	4	0.00199402	201374	97	0.000481691	4.1459	1.5237	11.2807
131621#Source of report of K44 (Diaphragmatic hernia)	East Asian	UR	Chapter XI Diseases of the digestive system	0.0576	2170	125	1	0.008	2045	0	0
131621#Source of report of K44 (Diaphragmatic hernia)	South Asian	UR	Chapter XI Diseases of the digestive system	0.0975	9316	1068	3	0.00280899	8248	7	0.000848691	3.3163	0.8563	12.8441
131671#Source of report of K76 (Other diseases of liver)	East Asian	UR	Chapter XI Diseases of the digestive system	0.0356	2530	90	1	0.0111111	2440	0	0
131671#Source of report of K76 (Other diseases of liver)	European	UR	Chapter XI Diseases of the digestive system	0.0527	419777	15012	14	0.000932587	404765	220	0.000543525	1.7165	0.9998	2.9469
Union#Chapter VII#Chapter VII Diseases of the eye and adnexa	South Asian	UR	Chapter VII Diseases of the eye and adnexa	0.0761	8223	2912	6	0.00206044	5311	3	0.000564865	3.6531	0.9129	14.618
Union#Q24#Other congenital malformations of heart	European	UR	Chapter XVII Congenital malformations deformations and chromosomal abnormalities	0.0247	381211	422	2	0.00473934	380789	216	0.000567243	8.3901	2.0781	33.8745
Union#M1395#Arthritis unspecified Pelvic region and thigh	European	UR	Chapter XIII Diseases of the musculoskeletal system and connective tissue	0.0802	138228	938	2	0.0021322	137290	67	0.000488018	4.3763	1.0707	17.888
Union#R72#Abnormality of white blood cells not elsewhere classified	European	UR	Chapter XVIII Symptoms signs and abnormal clinical and laboratory findings not elsewhere classified	0.0569	64841	715	2	0.0027972	64126	33	0.000514612	5.448	1.3048	22.7477
Union#G950#Syringomyelia and syringobulbia	European	UR	Chapter VI Diseases of the nervous system	0.0491	299021	88	1	0.0113636	298933	170	0.000568689	20.2003	2.7975	145.862
Union#I745#Embolism and thrombosis of iliac artery	European	UR	Chapter IX Diseases of the circulatory system	0.019	108874	352	2	0.00568182	108522	63	0.000580527	9.8376	2.3978	40.3612
Union#E46#Unspecified protein-energy malnutrition	European	UR	Chapter IV Endocrine nutritional and metabolic diseases	0.0465	212786	633	2	0.00315956	212153	113	0.000532634	5.9476	1.4662	24.1264
41202#K922#Gastrointestinal haemorrhage unspecified	European	UR	Chapter XI Diseases of the digestive system	0.0543	233377	8808	9	0.0010218	224569	115	0.000512092	1.9964	1.0127	3.9357
41202#H268#Other specified cataract	South Asian	UR	Chapter VII Diseases of the eye and adnexa	0.0107	7685	181	2	0.0110497	7504	5	0.000666311	16.7575	3.2294	86.9548
40001#E14#Unspecified diabetes mellitus	European	UR	Chapter IV Endocrine nutritional and metabolic diseases	0.0539	319449	100	1	0.01	319349	176	0.000551121	18.318	2.5408	132.065
Union#K824#Cholesterolosis of gallbladder	European	UR	Chapter XI Diseases of the digestive system	0.0646	125029	820	2	0.00243902	124209	61	0.000491108	4.9761	1.2147	20.3847
Union#R011#Cardiac murmur unspecified	South Asian	UR	Chapter XVIII Symptoms signs and abnormal clinical and laboratory findings not elsewhere classified	0.0545	1629	45	1	0.0222222	1584	1	0.000631313	35.9773	2.2142	584.576
Union#M8955#Osteolysis Pelvic region and thigh	European	UR	Chapter XIII Diseases of the musculoskeletal system and connective tissue	0.0466	157792	93	1	0.0107527	157699	80	0.000507296	21.4156	2.9486	155.539
Union#I200#Unstable angina	European	UR	Chapter IX Diseases of the circulatory system	0.0887	123770	7608	8	0.00105152	116162	65	0.000559563	1.8801	0.9018	3.9199
Union#D222#Melanocytic naevi of ear and external auricular canal	European	UR	Chapter II Neoplasms	0.0803	273940	158	1	0.00632911	273782	144	0.000525966	12.1036	1.6829	87.0524
Union#N202#Calculus of kidney with calculus of ureter	European	UR	Chapter XIV Diseases of the genitourinary system	0.0672	176061	743	2	0.00269179	175318	98	0.000558984	4.8258	1.1878	19.606
Union#Z492#Other dialysis	European	UR	Chapter XXI Factors influencing health status and contact with health services	0.0585	111135	103	1	0.00970874	111032	64	0.00057641	16.9988	2.3358	123.707
131563#Source of report of K05 (Gingivitis and periodontal diseases)	South Asian	UR	Chapter XI Diseases of the digestive system	0.093	10082	89	1	0.011236	9993	10	0.0010007	11.3443	1.4367	89.5741
Union#I359#Aortic valve disorder unspecified	European	UR	Chapter IX Diseases of the circulatory system	0.056	124836	699	2	0.00286123	124137	66	0.000531671	5.3942	1.3186	22.0664
Union#M06#Other rheumatoid arthritis	European	UR	Chapter XIII Diseases of the musculoskeletal system and connective tissue	0.0008708	135737	12001	16	0.00133322	123736	60	0.000484903	2.7518	1.5848	4.7781
Union#J101#Influenza with other respiratory manifestations seasonal influenza virus identified	European	UR	Chapter X Diseases of the respiratory system	0.0169	214392	933	3	0.00321543	213459	120	0.000562169	5.7349	1.8205	18.0663
Union#E871#Hypo-osmolality and hyponatraemia	South Asian	UR	Chapter IV Endocrine nutritional and metabolic diseases	0.0502	3617	354	2	0.00564972	3263	2	0.000612933	9.2642	1.3009	65.9726
41202#R79#Other abnormal findings of blood chemistry	European	UR	Chapter XVIII Symptoms signs and abnormal clinical and laboratory findings not elsewhere classified	0.0209	149253	5651	8	0.00141568	143602	82	0.000571023	2.4813	1.2	5.1307
Union#B270#Gammaherpesviral mononucleosis	East Asian	UR	Chapter I Certain infectious and parasitic diseases	0.0253	1897	48	1	0.0208333	1849	0	0
40006#C770#Secondary and unspecified malignant neoplasm: Lymph nodes of head face and neck	European	UR	Chapter II Neoplasms	0.0387	206845	77	1	0.012987	206768	105	0.000507816	25.8976	3.5681	187.966
41202#M179#Gonarthrosis unspecified	European	UR	Chapter XIII Diseases of the musculoskeletal system and connective tissue	0.0682	336644	21095	18	0.000853283	315549	169	0.000535575	1.5937	0.9801	2.5915
41202#M179#Gonarthrosis unspecified	South Asian	UR	Chapter XIII Diseases of the musculoskeletal system and connective tissue	0.0218	5597	492	2	0.00406504	5105	1	0.000195886	20.8327	1.8856	230.168
Union#A18#Tuberculosis of other organs	European	UR	Chapter I Certain infectious and parasitic diseases	0.0659	294713	121	1	0.00826446	294592	165	0.000560097	14.8701	2.0653	107.062
41202#G560#Carpal tunnel syndrome	African	UR	Chapter VI Diseases of the nervous system	0.0895	5701	261	1	0.00383142	5440	1	0.000183824	20.9192	1.3048	335.398
41202#H25#Senile cataract	European	UR	Chapter VII Diseases of the eye and adnexa	0.0117	371791	31894	28	0.000877908	339897	175	0.000514862	1.7058	1.1444	2.5424
41202#H25#Senile cataract	South Asian	UR	Chapter VII Diseases of the eye and adnexa	0.0644	8555	1051	3	0.00285442	7504	5	0.000666311	4.2933	1.0245	17.9915
131441#Source of report of J10 (Influenza due to identified seasonal influenza virus)	European	UR	Chapter X Diseases of the respiratory system	0.056	459449	1561	3	0.00192184	457888	250	0.000545985	3.5248	1.1279	11.0153
41202#C250#Malignant neoplasm: Head of pancreas	European	UR	Chapter II Neoplasms	0.0531	274882	662	2	0.00302115	274220	151	0.000550653	5.5001	1.3602	22.2408
41202#G912#Normal-pressure hydrocephalus	European	UR	Chapter VI Diseases of the nervous system	0.0898	419227	165	1	0.00606061	419062	238	0.000567935	10.7303	1.4963	76.9487
41202#C43#Malignant melanoma of skin	European	UR	Chapter II Neoplasms	0.072	322120	4135	5	0.00120919	317985	167	0.000525182	2.304	0.9461	5.6111
Union#Block C64-C68#C64-C68 Malignant neoplasms of urinary tract	European	UR	Chapter II Neoplasms	0.0573	191563	7327	8	0.00109185	184236	91	0.000493932	2.2119	1.0732	4.5585
41202#C439#Malignant neoplasm: Malignant melanoma of skin unspecified	European	UR	Chapter II Neoplasms	0.0886	234397	181	1	0.00552486	234216	119	0.000508078	10.9289	1.5186	78.6531
20002#1226#hypothyroidism|myxoedema	European	UR	Chapter IV Endocrine nutritional and metabolic diseases	0.0908	254291	22366	6	0.000268264	231925	127	0.000547591	0.4898	0.2159	1.1109
Union#D696#Thrombocytopenia unspecified	South Asian	UR	Chapter III Diseases of the blood and blood-forming organs and certain disorders involving the immune mechanism	0.0844	7059	103	1	0.00970874	6956	5	0.000718804	13.6294	1.5782	117.705
41202#H269#Cataract unspecified	South Asian	UR	Chapter VII Diseases of the eye and adnexa	0.094	8758	1254	3	0.00239234	7504	5	0.000666311	3.5966	0.8584	15.0689
40006#C25#Malignant neoplasm of pancreas	European	UR	Chapter II Neoplasms	0.0411	289284	1482	3	0.00202429	287802	145	0.000503819	4.024	1.2813	12.6376
41202#M15#Polyarthrosis	South Asian	UR	Chapter XIII Diseases of the musculoskeletal system and connective tissue	0.0248	4733	59	1	0.0169492	4674	1	0.00021395	80.569	4.9788	1303.8
Union#C93#Monocytic leukaemia	European	UR	Chapter II Neoplasms	0.071	197765	147	1	0.00680272	197618	98	0.000495906	13.8049	1.9124	99.6504
Union#M254#Effusion of joint	South Asian	UR	Chapter XIII Diseases of the musculoskeletal system and connective tissue	0.0553	3281	92	1	0.0108696	3189	1	0.000313578	35.033	2.1741	564.516
Union#N359#Urethral stricture unspecified	European	UR	Chapter XIV Diseases of the genitourinary system	0.0793	201819	5640	0	0	196179	110	0.000560712	0
40002#A41#Other sepsis	European	UR	Chapter I Certain infectious and parasitic diseases	0.0357	347556	1282	3	0.00234009	346274	191	0.000551586	4.2501	1.3568	13.3127
Union#L818#Other specified disorders of pigmentation	European	UR	Chapter XII Diseases of the skin and subcutaneous tissue	0.0632	269094	117	1	0.00854701	268977	149	0.000553951	15.5536	2.1583	112.086
41202#K25#Gastric ulcer	European	UR	Chapter XI Diseases of the digestive system	0.0787	242999	4058	5	0.00123213	238941	131	0.000548252	2.2489	0.9202	5.4964
41202#R04#Haemorrhage from respiratory passages	European	UR	Chapter XVIII Symptoms signs and abnormal clinical and laboratory findings not elsewhere classified	0.0231	226608	5834	8	0.00137127	220774	126	0.000570719	2.4046	1.1762	4.916
Union#K839#Disease of biliary tract unspecified	European	UR	Chapter XI Diseases of the digestive system	0.0678	165504	132	1	0.00757576	165372	87	0.000526087	14.5025	2.005	104.897
Union#M19#Other arthrosis	South Asian	UR	Chapter XIII Diseases of the musculoskeletal system and connective tissue	0.0265	3622	1462	4	0.00273598	2160	0	0
Union#M1999#Arthrosis unspecified Site unspecified	South Asian	UR	Chapter XIII Diseases of the musculoskeletal system and connective tissue	0.0816	2132	174	1	0.00574713	1958	0	0
Union#L63#Alopecia areata	European	UR	Chapter XII Diseases of the skin and subcutaneous tissue	0.0812	230811	799	2	0.00250313	230012	134	0.000582578	4.3049	1.0637	17.4218
41202#H520#Hypermetropia	European	UR	Chapter VII Diseases of the eye and adnexa	0.0399	379623	75	1	0.0133333	379548	205	0.000540116	25.0061	3.4597	180.741
40002#K760#Fatty (change of) liver not elsewhere classified	European	UR	Chapter XI Diseases of the digestive system	0.0487	294658	92	1	0.0108696	294566	159	0.000539777	20.3474	2.8182	146.91
131805#Source of report of L81 (Other disorders of pigmentation)	South Asian	UR	Chapter XII Diseases of the skin and subcutaneous tissue	0.0981	6946	142	1	0.00704225	6804	4	0.000587889	12.0567	1.339	108.56
20002#1265#migraine	European	UR	Chapter VI Diseases of the nervous system	0.0225	302384	13427	14	0.00104268	288957	154	0.000532951	1.9574	1.1323	3.3839
41202#M170#Primary gonarthrosis bilateral	South Asian	UR	Chapter XIII Diseases of the musculoskeletal system and connective tissue	0.0228	7308	42	1	0.0238095	7266	3	0.000412882	59.0488	6.016	579.577
41202#R198#Other specified symptoms and signs involving the digestive system and abdomen	South Asian	UR	Chapter XVIII Symptoms signs and abnormal clinical and laboratory findings not elsewhere classified	0.0633	5633	61	1	0.0163934	5572	5	0.000897344	18.5567	2.1356	161.244
Union#Block J30-J39#J30-J39 Other diseases of upper respiratory tract	South Asian	UR	Chapter X Diseases of the respiratory system	0.0845	5188	674	2	0.00296736	4514	2	0.000443066	6.7143	0.9442	47.7468
40002#Block G70-G73#G70-G73 Diseases of myoneural junction and muscle	European	UR	Chapter VI Diseases of the nervous system	0.0334	317272	58	1	0.0172414	317214	185	0.000583203	30.0644	4.1412	218.264
40002#G700#Myasthenia gravis	European	UR	Chapter VI Diseases of the nervous system	0.0176	322167	31	1	0.0322581	322136	183	0.000568083	58.6435	7.9551	432.309
Union#I083#Combined disorders of mitral aortic and tricuspid valves	European	UR	Chapter IX Diseases of the circulatory system	0.0479	135303	2363	4	0.00169276	132940	74	0.000556642	3.0445	1.1122	8.3336
131063#Source of report of G50 (Disorders of trigeminal nerve)	South Asian	UR	Chapter VI Diseases of the nervous system	0.0605	10082	57	1	0.0175439	10025	10	0.000997506	17.8839	2.2513	142.064
131285#Source of report of I09 (Other rheumatic heart diseases)	European	UR	Chapter IX Diseases of the circulatory system	0.0626	325873	119	1	0.00840336	325754	176	0.000540285	15.6769	2.1779	112.845
41202#I21#Acute myocardial infarction	South Asian	UR	Chapter IX Diseases of the circulatory system	0.0649	4874	529	3	0.00567108	4345	6	0.0013809	4.1245	1.0285	16.5408
41202#C782#Secondary malignant neoplasm of pleura	European	UR	Chapter II Neoplasms	0.0115	250569	865	3	0.00346821	249704	131	0.000524621	6.6304	2.1069	20.8657
Union#M4788#Other spondylosis Sacral and sacrococcygeal region	European	UR	Chapter XIII Diseases of the musculoskeletal system and connective tissue	0.0304	157759	60	1	0.0166667	157699	80	0.000507296	33.3939	4.5709	243.966
Union#I080#Disorders of both mitral and aortic valves	European	UR	Chapter IX Diseases of the circulatory system	0.0408	137002	2183	4	0.00183234	134819	77	0.000571136	3.2123	1.1746	8.7847
Union#I080#Disorders of both mitral and aortic valves	South Asian	UR	Chapter IX Diseases of the circulatory system	0.0757	4161	65	1	0.0153846	4096	4	0.000976562	15.9844	1.7619	145.013
Union#M139#Arthritis unspecified	European	UR	Chapter XIII Diseases of the musculoskeletal system and connective tissue	0.0726	162255	29881	23	0.00076972	132374	65	0.000491033	1.568	0.9744	2.5231
Union#M139#Arthritis unspecified	South Asian	UR	Chapter XIII Diseases of the musculoskeletal system and connective tissue	0.065	2851	727	2	0.00275103	2124	0	0
40002#R64#Cachexia	European	UR	Chapter XVIII Symptoms signs and abnormal clinical and laboratory findings not elsewhere classified	0.0228	456237	42	1	0.0238095	456195	250	0.000548011	44.4824	6.095	324.642
41202#C159#Malignant neoplasm: Oesophagus unspecified	European	UR	Chapter II Neoplasms	0.0205	200377	1112	3	0.00269784	199265	101	0.000506863	5.3343	1.6894	16.8435
41202#M233#Other meniscus derangements	South Asian	UR	Chapter XIII Diseases of the musculoskeletal system and connective tissue	0.0449	7350	84	1	0.0119048	7266	3	0.000412882	29.1687	3.0029	283.334
41202#I490#Ventricular fibrillation and flutter	European	UR	Chapter IX Diseases of the circulatory system	0.0054	188868	198	2	0.010101	188670	101	0.000535326	19.0512	4.6672	77.7662
Union#Q230#Congenital stenosis of aortic valve	European	UR	Chapter XVII Congenital malformations deformations and chromosomal abnormalities	0.0347	345805	65	1	0.0153846	345740	187	0.000540869	28.8731	3.9847	209.214
130065#Source of report of A38 (Scarlet fever)	European	UR	Chapter I Certain infectious and parasitic diseases	0.077	459449	1787	3	0.00167879	457662	250	0.000546255	3.0768	0.9847	9.6138
Union#M232#Derangement of meniscus due to old tear or injury	South Asian	UR	Chapter XIII Diseases of the musculoskeletal system and connective tissue	0.0033	3530	341	3	0.00879765	3189	1	0.000313578	28.2959	2.9351	272.791
Union#E03#Other hypothyroidism	European	UR	Chapter IV Endocrine nutritional and metabolic diseases	0.0779	211743	36945	12	0.000324807	174798	98	0.000560647	0.5792	0.318	1.0549
Union#E03#Other hypothyroidism	South Asian	UR	Chapter IV Endocrine nutritional and metabolic diseases	0.0686	3620	1010	3	0.0029703	2610	1	0.000383142	7.7726	0.8075	74.8125
41202#C493#Malignant neoplasm: Connective and soft tissue of thorax	European	UR	Chapter II Neoplasms	0.0338	318050	65	1	0.0153846	317985	167	0.000525182	29.736	4.1012	215.601
Union#L309#Dermatitis unspecified	South Asian	UR	Chapter XII Diseases of the skin and subcutaneous tissue	0.0917	6302	120	1	0.00833333	6182	4	0.00064704	12.979	1.4398	117
Union#G50#Disorders of trigeminal nerve	South Asian	UR	Chapter VI Diseases of the nervous system	0.0407	5512	57	1	0.0175439	5455	3	0.000549954	32.4524	3.3244	316.792
41202#M17#Gonarthrosis [arthrosis of knee]	South Asian	UR	Chapter XIII Diseases of the musculoskeletal system and connective tissue	0.0292	6014	615	2	0.00325203	5399	1	0.000185219	17.6117	1.5946	194.517
Union#L93#Lupus erythematosus	European	UR	Chapter XII Diseases of the skin and subcutaneous tissue	0.0001146	189987	455	4	0.00879121	189532	98	0.000517063	17.1441	6.2814	46.7922
41202#Chapter III#Chapter III Diseases of the blood and blood-forming organs and certain disorders involving the immune mechanism	South Asian	UR	Chapter III Diseases of the blood and blood-forming organs and certain disorders involving the immune mechanism	0.0924	9204	933	3	0.00321543	8271	8	0.000967235	3.3319	0.8824	12.581
Union#M16#Coxarthrosis [arthrosis of hip]	East Asian	UR	Chapter XIII Diseases of the musculoskeletal system and connective tissue	0.0245	1263	31	1	0.0322581	1232	0	0
40002#Block M30-M36#M30-M36 Systemic connective tissue disorders	European	UR	Chapter XIII Diseases of the musculoskeletal system and connective tissue	0.0696	373253	138	1	0.00724638	373115	194	0.000519947	14.0312	1.9525	100.832
41202#M726#Necrotizing fasciitis	European	UR	Chapter XIII Diseases of the musculoskeletal system and connective tissue	0.0309	239046	59	1	0.0169492	238987	126	0.000527225	32.6849	4.4924	237.802
Union#M05#Seropositive rheumatoid arthritis	South Asian	UR	Chapter XIII Diseases of the musculoskeletal system and connective tissue	0.0256	1758	45	1	0.0222222	1713	0	0
40002#K83#Other diseases of biliary tract	European	UR	Chapter XI Diseases of the digestive system	0.0781	330818	143	1	0.00699301	330675	187	0.00056551	12.4459	1.732	89.4337
Union#M7919#Myalgia Site unspecified	European	UR	Chapter XIII Diseases of the musculoskeletal system and connective tissue	0.0864	157875	176	1	0.00568182	157699	80	0.000507296	11.2585	1.5579	81.3612
Union#H16#Keratitis	European	UR	Chapter VII Diseases of the eye and adnexa	0.0584	266672	1706	3	0.0017585	264966	134	0.000505725	3.4815	1.1077	10.9427
41202#K635#Polyp of colon	South Asian	UR	Chapter XI Diseases of the digestive system	0.0793	4876	396	2	0.00505051	4480	4	0.000892857	5.6802	1.0371	31.1097
130815#Source of report of E78 (Disorders of lipoprotein metabolism and other lipidaemias)	South Asian	UR	Chapter IV Endocrine nutritional and metabolic diseases	0.0734	8896	3982	8	0.00200904	4914	3	0.000610501	3.2954	0.8737	12.4301
41202#Block C15-C26#C15-C26 Malignant neoplasms of digestive organs	European	UR	Chapter II Neoplasms	0.012	267857	14504	16	0.00110314	253353	139	0.000548642	2.0118	1.1988	3.3761
20002#1353#vaginal prolapse|uterine prolapse	South Asian	UR	Chapter XIV Diseases of the genitourinary system	0.0353	4255	38	1	0.0263158	4217	3	0.000711406	37.964	3.859	373.483
41202#I898#Other specified noninfective disorders of lymphatic vessels and lymph nodes	European	UR	Chapter IX Diseases of the circulatory system	0.0538	251185	102	1	0.00980392	251083	135	0.000537671	18.4047	2.549	132.887
41202#D23#Other benign neoplasms of skin	South Asian	UR	Chapter II Neoplasms	0.0744	8072	69	1	0.0144928	8003	8	0.000999625	14.6967	1.8132	119.125
20002#2#dermatology	South Asian	UR	Chapter XII Diseases of the skin and subcutaneous tissue	0.0552	9958	351	2	0.00569801	9607	9	0.000936817	6.1114	1.3155	28.3913
41202#M2550#Pain in joint Multiple sites	European	UR	Chapter XIII Diseases of the musculoskeletal system and connective tissue	0.0235	270963	427	2	0.00468384	270536	147	0.000543366	8.6559	2.1376	35.0511
20002#1088#arterial embolism	European	UR	Chapter IX Diseases of the circulatory system	0.0345	190169	58	1	0.0172414	190111	114	0.00059965	29.2393	4.0144	212.968
131701#Source of report of L02 (Cutaneous abscess furuncle and carbuncle)	East Asian	UR	Chapter XII Diseases of the skin and subcutaneous tissue	0.0142	2530	36	1	0.0277778	2494	0	0
41202#I95#Hypotension	South Asian	UR	Chapter IX Diseases of the circulatory system	0.092	5262	72	1	0.0138889	5190	6	0.00115607	12.169	1.4462	102.396
Union#J069#Acute upper respiratory infection unspecified	European	UR	Chapter X Diseases of the respiratory system	0.0534	200596	1513	3	0.00198282	199083	109	0.00054751	3.6267	1.1504	11.4332
42001#Source of myocardial infarction report	South Asian	UR	Chapter IX Diseases of the circulatory system	0.0835	6723	917	3	0.00327154	5806	5	0.000861178	3.8081	0.9085	15.962
Union#K259#Gastric ulcer Unspecified as acute or chronic without haemorrhage or perforation	European	UR	Chapter XI Diseases of the digestive system	0.075	156149	7194	8	0.00111204	148955	84	0.000563929	1.973	0.955	4.0762
Union#H31#Other disorders of choroid	South Asian	UR	Chapter VII Diseases of the eye and adnexa	0.0288	5350	39	1	0.025641	5311	3	0.000564865	46.5614	4.7359	457.771
131823#Source of report of L90 (Atrophic disorders of skin)	European	UR	Chapter XII Diseases of the skin and subcutaneous tissue	0.0451	348276	6155	7	0.00113729	342121	176	0.000514438	2.2121	1.0389	4.7104
Union#A38#Scarlet fever	European	UR	Chapter I Certain infectious and parasitic diseases	0.0858	296414	1822	3	0.00164654	294592	165	0.000560097	2.9429	0.9386	9.2275
41202#C240#Malignant neoplasm: Extrahepatic bile duct	European	UR	Chapter II Neoplasms	0.0696	260300	137	1	0.00729927	260163	136	0.000522749	14.0586	1.952	101.25
Union#L890#Stage I decubitus ulcer and pressure area	European	UR	Chapter XII Diseases of the skin and subcutaneous tissue	0.0959	220105	908	2	0.00220264	219197	124	0.000565701	3.9	0.9631	15.7931
41202#C155#Malignant neoplasm: Lower third of oesophagus	European	UR	Chapter II Neoplasms	0.0171	189896	1032	3	0.00290698	188864	96	0.000508302	5.7328	1.8138	18.1193
131675#Source of report of K80 (Cholelithiasis)	East Asian	UR	Chapter XI Diseases of the digestive system	0.0518	2530	131	1	0.00763359	2399	0	0
Union#D059#Carcinoma in situ of breast unspecified	European	UR	Chapter II Neoplasms	0.049	145253	1484	3	0.00202156	143769	77	0.000535581	3.7801	1.1915	11.9932
120000#Ever had osteoarthritis affecting one or more joints (e.g. hip knee shoulder)	European	UR	Chapter XIII Diseases of the musculoskeletal system and connective tissue	0.0695	132132	47237	16	0.000338718	84895	49	0.000577184	0.5867	0.3336	1.0317
41202#Block K90-K93#K90-K93 Other diseases of the digestive system	European	UR	Chapter XI Diseases of the digestive system	0.0279	238660	16402	17	0.00103646	222258	124	0.00055791	1.8586	1.1193	3.0864
Union#M15#Polyarthrosis	South Asian	UR	Chapter XIII Diseases of the musculoskeletal system and connective tissue	0.0126	2063	232	2	0.00862069	1831	0	0
Union#G442#Tension-type headache	European	UR	Chapter VI Diseases of the nervous system	0.0637	230805	694	2	0.00288184	230111	134	0.000582328	4.9602	1.2254	20.0792
41202#M2333#Other meniscus derangements Medial collateral ligament or Other and unspecified medial meniscus	South Asian	UR	Chapter XIII Diseases of the musculoskeletal system and connective tissue	0.0185	7300	34	1	0.0294118	7266	3	0.000412882	73.3636	7.4374	723.667
41202#M7986#Other specified soft tissue disorders Lower leg	South Asian	UR	Chapter XIII Diseases of the musculoskeletal system and connective tissue	0.0614	7382	116	1	0.00862069	7266	3	0.000412882	21.0522	2.1734	203.915
Union#G83#Other paralytic syndromes	South Asian	UR	Chapter VI Diseases of the nervous system	0.0426	7191	39	1	0.025641	7152	7	0.000978747	26.8609	3.226	223.657
Union#M5422#Cervicalgia Cervical region	European	UR	Chapter XIII Diseases of the musculoskeletal system and connective tissue	0.0479	142591	1628	3	0.00184275	140963	68	0.000482396	3.8252	1.2024	12.1696
40006#C50#Malignant neoplasm of breast	European	UR	Chapter II Neoplasms	0.0575	204223	17203	15	0.000871941	187020	95	0.000507967	1.7172	0.9959	2.9608
Union#J18#Pneumonia organism unspecified	European	UR	Chapter X Diseases of the respiratory system	0.0859	211278	36765	13	0.000353597	174513	102	0.000584484	0.6048	0.3396	1.0774
Union#J18#Pneumonia organism unspecified	South Asian	UR	Chapter X Diseases of the respiratory system	0.0602	4534	677	2	0.00295421	3857	1	0.000259269	11.4252	1.0345	126.18
131739#Source of report of L29 (Pruritus)	European	UR	Chapter XII Diseases of the skin and subcutaneous tissue	0.0666	395039	11604	11	0.000947949	383435	204	0.000532033	1.7825	0.9715	3.2706
41202#R80#Isolated proteinuria	European	UR	Chapter XVIII Symptoms signs and abnormal clinical and laboratory findings not elsewhere classified	0.0633	183520	125	1	0.008	183395	95	0.000518008	15.5603	2.1524	112.49
41202#K051#Chronic gingivitis	European	UR	Chapter XI Diseases of the digestive system	0.0432	254026	79	1	0.0126582	253947	141	0.000555234	23.0775	3.1881	167.048
40006#C443#Malignant neoplasm: Skin of other and unspecified parts of face	European	UR	Chapter II Neoplasms	0.0816	309818	8290	8	0.000965018	301528	153	0.000507416	1.9027	0.9343	3.8747
Union#E22#Hyperfunction of pituitary gland	South Asian	UR	Chapter IV Endocrine nutritional and metabolic diseases	0.0273	3922	36	1	0.0277778	3886	2	0.000514668	55.4857	4.9168	626.146
40002#K830#Cholangitis	European	UR	Chapter XI Diseases of the digestive system	0.0648	338659	122	1	0.00819672	338537	185	0.000546469	15.1151	2.1008	108.75
Union#M2351#Chronic instability of knee Anterior cruciate ligament or Anterior horn of medial meniscus	European	UR	Chapter XIII Diseases of the musculoskeletal system and connective tissue	0.099	125327	204	1	0.00490196	125123	63	0.000503505	9.7787	1.3498	70.845
Union#K250#Gastric ulcer Acute with haemorrhage	European	UR	Chapter XI Diseases of the digestive system	0.0797	112232	137	1	0.00729927	112095	67	0.000597707	12.2946	1.6946	89.1997
Union#E835#Disorders of calcium metabolism	South Asian	UR	Chapter IV Endocrine nutritional and metabolic diseases	0.0817	3998	112	1	0.00892857	3886	2	0.000514668	17.4955	1.5747	194.386
Union#I351#Aortic (valve) insufficiency	European	UR	Chapter IX Diseases of the circulatory system	0.042	132305	2241	4	0.00178492	130064	73	0.000561262	3.1841	1.1628	8.7192
40011#2#(8010-8790) Epithelial	European	UR	Chapter II Neoplasms	0.0435	456246	104947	72	0.000686061	351299	181	0.000515231	1.3318	1.0134	1.7502
40002#I64#Stroke not specified as haemorrhage or infarction	European	UR	Chapter IX Diseases of the circulatory system	0.0671	313856	711	2	0.00281294	313145	184	0.000587587	4.798	1.1886	19.3671
Union#K42#Umbilical hernia	European	UR	Chapter XI Diseases of the digestive system	0.0883	109981	8457	1	0.000118245	101524	59	0.000581143	0.2034	0.0282	1.4681
131457#Source of report of J18 (Pneumonia organism unspecified)	European	UR	Chapter X Diseases of the respiratory system	0.0664	381677	36706	13	0.000354166	344971	207	0.00060005	0.5901	0.3369	1.0336
41202#N119#Chronic tubulo-interstitial nephritis unspecified	European	UR	Chapter XIV Diseases of the genitourinary system	0.0435	261602	77	1	0.012987	261525	150	0.000573559	22.9276	3.1677	165.949
Union#E113#Type 2 diabetes mellitus With ophthalmic complications	South Asian	UR	Chapter IV Endocrine nutritional and metabolic diseases	0.0126	3415	392	3	0.00765306	3023	2	0.000661594	11.6491	1.9404	69.9351
131299#Source of report of I21 (Acute myocardial infarction)	South Asian	UR	Chapter IX Diseases of the circulatory system	0.0823	6567	785	3	0.00382166	5782	6	0.0010377	3.6931	0.9218	14.7967
Union#J990#Rheumatoid lung disease	European	UR	Chapter X Diseases of the respiratory system	0.053	213555	96	1	0.0104167	213459	120	0.000562169	18.7139	2.588	135.324
40006#Block C50-C50#C50-C50 Malignant neoplasm of breast	European	UR	Chapter II Neoplasms	0.0575	204223	17203	15	0.000871941	187020	95	0.000507967	1.7172	0.9959	2.9608
Union#R35#Polyuria	South Asian	UR	Chapter XVIII Symptoms signs and abnormal clinical and laboratory findings not elsewhere classified	0.037	1320	153	2	0.0130719	1167	1	0.000856898	15.4437	1.392	171.345
130763#Source of report of E46 (Unspecified protein-energy malnutrition)	European	UR	Chapter IV Endocrine nutritional and metabolic diseases	0.0471	397282	633	2	0.00315956	396649	214	0.00053952	5.8716	1.4558	23.6819
Union#Block E00-E07#E00-E07 Disorders of thyroid gland	South Asian	UR	Chapter IV Endocrine nutritional and metabolic diseases	0.0578	3632	952	3	0.00315126	2680	1	0.000373134	8.4689	0.8798	81.5182
Union#Z873#Personal history of diseases of the musculoskeletal system and connective tissue	European	UR	Chapter XXI Factors influencing health status and contact with health services	0.0882	164455	6129	7	0.00114211	158326	86	0.000543183	2.1039	0.9734	4.5475
Union#M2576#Osteophyte Lower leg	European	UR	Chapter XIII Diseases of the musculoskeletal system and connective tissue	0.06	159406	1707	3	0.00175747	157699	80	0.000507296	3.4687	1.0944	10.9946
Union#K121#Other forms of stomatitis	European	UR	Chapter XI Diseases of the digestive system	0.0832	166265	893	2	0.00223964	165372	87	0.000526087	4.2645	1.0481	17.3507
41202#Chapter XIII#Chapter XIII Diseases of the musculoskeletal system and connective tissue	South Asian	UR	Chapter XIII Diseases of the musculoskeletal system and connective tissue	0.0023	8926	2816	8	0.00284091	6110	2	0.000327332	8.7009	1.8464	41.0004
Union#M532#Spinal instabilities	European	UR	Chapter XIII Diseases of the musculoskeletal system and connective tissue	0.0416	116001	93	1	0.0107527	115908	52	0.000448632	24.2174	3.3128	177.037
41202#R13#Dysphagia	European	UR	Chapter XVIII Symptoms signs and abnormal clinical and laboratory findings not elsewhere classified	0.0646	276178	8642	9	0.00104143	267536	147	0.000549459	1.8963	0.9671	3.7184
Union#M539#Dorsopathy unspecified	South Asian	UR	Chapter XIII Diseases of the musculoskeletal system and connective tissue	0.0891	3297	607	2	0.00329489	2690	1	0.000371747	8.8893	0.8047	98.1958
Union#C165#Malignant neoplasm: Lesser curvature of stomach unspecified	European	UR	Chapter II Neoplasms	0.0519	186636	113	1	0.00884956	186523	87	0.00046643	19.1334	2.642	138.567
40006#D057#Other carcinoma in situ of breast	European	UR	Chapter II Neoplasms	0.0865	188292	172	1	0.00581395	188120	98	0.000520944	11.2198	1.5558	80.9116
Union#H186#Keratoconus	European	UR	Chapter VII Diseases of the eye and adnexa	0.0837	224760	157	1	0.00636943	224603	124	0.000552085	11.6046	1.6117	83.5578
Union#L089#Local infection of skin and subcutaneous tissue unspecified	South Asian	UR	Chapter XII Diseases of the skin and subcutaneous tissue	0.0525	6249	67	1	0.0149254	6182	4	0.00064704	23.4015	2.5807	212.2
Union#M8109#Postmenopausal osteoporosis Site unspecified	European	UR	Chapter XIII Diseases of the musculoskeletal system and connective tissue	0.0302	82320	63	1	0.015873	82257	39	0.000474124	34.0025	4.5993	251.379
Union#I739#Peripheral vascular disease unspecified	European	UR	Chapter IX Diseases of the circulatory system	0.0546	120410	6666	8	0.00120012	113744	60	0.0005275	2.2766	1.0882	4.7628
41202#J84#Other interstitial pulmonary diseases	South Asian	UR	Chapter X Diseases of the respiratory system	0.052	8787	52	1	0.0192308	8735	8	0.000915856	21.3897	2.6271	174.155
40002#M349#Systemic sclerosis unspecified	European	UR	Chapter XIII Diseases of the musculoskeletal system and connective tissue	0.0231	339990	41	1	0.0243902	339949	193	0.000567732	44.0098	6.0198	321.75
Union#L905#Scar conditions and fibrosis of skin	European	UR	Chapter XII Diseases of the skin and subcutaneous tissue	0.0203	234910	3776	6	0.00158898	231134	126	0.000545138	2.9179	1.2856	6.6226
Union#M059#Seropositive rheumatoid arthritis unspecified	South Asian	UR	Chapter XIII Diseases of the musculoskeletal system and connective tissue	0.039	1675	33	1	0.030303	1642	1	0.000609013	51.2812	3.1377	838.131
Union#C919#Lymphoid leukaemia unspecified	European	UR	Chapter II Neoplasms	0.054	202517	104	1	0.00961538	202413	107	0.000528622	18.3564	2.538	132.763
Union#H26#Other cataract	South Asian	UR	Chapter VII Diseases of the eye and adnexa	0.0332	7197	1886	5	0.00265111	5311	3	0.000564865	4.7032	1.1229	19.6993
131283#Source of report of I08 (Multiple valve diseases)	European	UR	Chapter IX Diseases of the circulatory system	0.008	371131	8434	11	0.00130424	362697	195	0.000537639	2.4277	1.322	4.4582
41202#H11#Other disorders of conjunctiva	South Asian	UR	Chapter VII Diseases of the eye and adnexa	0.0291	7541	37	1	0.027027	7504	5	0.000666311	41.6611	4.7477	365.573
132033#Source of report of N18 (Chronic kidney disease)	East Asian	UR	Chapter XIV Diseases of the genitourinary system	0.041	1804	74	1	0.0135135	1730	0	0
41202#R040#Epistaxis	European	UR	Chapter XVIII Symptoms signs and abnormal clinical and laboratory findings not elsewhere classified	0.0367	223090	3445	5	0.00145138	219645	113	0.000514467	2.8238	1.1523	6.9201
41202#M478#Other spondylosis	South Asian	UR	Chapter XIII Diseases of the musculoskeletal system and connective tissue	0.0434	7347	81	1	0.0123457	7266	3	0.000412882	30.2625	3.1143	294.071
41202#C38#Malignant neoplasm of heart mediastinum and pleura	European	UR	Chapter II Neoplasms	0.0474	245633	89	1	0.011236	245544	133	0.000541654	20.9681	2.8996	151.627
Union#M7969#Pain in limb Site unspecified	European	UR	Chapter XIII Diseases of the musculoskeletal system and connective tissue	0.0952	185595	33250	25	0.00075188	152345	78	0.000511996	1.4689	0.936	2.3051
Union#M81#Osteoporosis without pathological fracture	East Asian	UR	Chapter XIII Diseases of the musculoskeletal system and connective tissue	0.0912	921	84	1	0.0119048	837	0	0
41202#K05#Gingivitis and periodontal diseases	European	UR	Chapter XI Diseases of the digestive system	0.0919	233689	918	2	0.00217865	232771	127	0.000545601	3.9997	0.988	16.192
41202#D21#Other benign neoplasms of connective and other soft tissue	European	UR	Chapter II Neoplasms	0.0582	318717	732	2	0.00273224	317985	167	0.000525182	5.214	1.2908	21.0613
Union#J31#Chronic rhinitis nasopharyngitis and pharyngitis	South Asian	UR	Chapter X Diseases of the respiratory system	0.005	4652	138	2	0.0144928	4514	2	0.000443066	33.1765	4.6387	237.282
Union#K575#Diverticular disease of both small and large intestine without perforation or abscess	European	UR	Chapter XI Diseases of the digestive system	0.0078	141627	233	2	0.00858369	141394	78	0.00055165	15.6861	3.8315	64.2178
Union#M5459#Low back pain Site unspecified	South Asian	UR	Chapter XIII Diseases of the musculoskeletal system and connective tissue	0.0576	3285	96	1	0.0104167	3189	1	0.000313578	33.5579	2.0832	540.574
41202#M549#Dorsalgia unspecified	South Asian	UR	Chapter XIII Diseases of the musculoskeletal system and connective tissue	0.065	7389	123	1	0.00813008	7266	3	0.000412882	19.8443	2.0496	192.133
130027#Source of report of A18 (Tuberculosis of other organs)	European	UR	Chapter I Certain infectious and parasitic diseases	0.0645	459449	121	1	0.00826446	459328	252	0.000548628	15.1811	2.1128	109.079
Union#Z83#Family history of other specific disorders	South Asian	UR	Chapter XXI Factors influencing health status and contact with health services	0.0146	3132	224	2	0.00892857	2908	1	0.000343879	26.1892	2.3655	289.954
41202#M7988#Other specified soft tissue disorders Other	European	UR	Chapter XIII Diseases of the musculoskeletal system and connective tissue	0.043	321019	81	1	0.0123457	320938	173	0.000539045	23.1767	3.2069	167.5
40002#I73#Other peripheral vascular diseases	European	UR	Chapter IX Diseases of the circulatory system	0.0224	257348	433	2	0.00461894	256915	134	0.000521573	8.8922	2.1941	36.0391
132071#Source of report of N39 (Other disorders of urinary system)	East Asian	UR	Chapter XIV Diseases of the genitourinary system	0.0782	2187	171	1	0.00584795	2016	0	0
132071#Source of report of N39 (Other disorders of urinary system)	South Asian	UR	Chapter XIV Diseases of the genitourinary system	0.0774	7693	1177	3	0.00254885	6516	4	0.000613874	4.1601	0.9299	18.6121
Union#E039#Hypothyroidism unspecified	South Asian	UR	Chapter IV Endocrine nutritional and metabolic diseases	0.0874	3468	812	3	0.00369458	2656	2	0.000753012	4.9209	0.8208	29.5017
41202#M201#Hallux valgus (acquired)	South Asian	UR	Chapter XIII Diseases of the musculoskeletal system and connective tissue	0.0967	3960	132	1	0.00757576	3828	2	0.000522466	14.6031	1.3158	162.072
131865#Source of report of M13 (Other arthritis)	South Asian	UR	Chapter XIII Diseases of the musculoskeletal system and connective tissue	0.0736	7592	984	3	0.00304878	6608	5	0.000756659	4.0385	0.9636	16.9257
41202#Block K20-K31#K20-K31 Diseases of oesophagus stomach and duodenum	South Asian	UR	Chapter XI Diseases of the digestive system	0.0659	7614	2054	5	0.00243427	5560	4	0.000719424	3.3895	0.9093	12.6348
131617#Source of report of K42 (Umbilical hernia)	European	UR	Chapter XI Diseases of the digestive system	0.0972	293132	8453	1	0.000118301	284679	162	0.000569062	0.2078	0.0291	1.4843
40001#C180#Malignant neoplasm: Caecum	European	UR	Chapter II Neoplasms	0.0895	341861	181	1	0.00552486	341680	176	0.000515102	10.7798	1.5018	77.3746
Union#C771#Secondary and unspecified malignant neoplasm: Intrathoracic lymph nodes	European	UR	Chapter II Neoplasms	0.0584	245839	2639	4	0.00151573	243200	131	0.000538651	2.8167	1.0408	7.6228
Union#M2381#Other internal derangements of knee Anterior cruciate ligament or Anterior horn of medial meniscus	South Asian	UR	Chapter XIII Diseases of the musculoskeletal system and connective tissue	0.021	3223	34	1	0.0294118	3189	1	0.000313578	96.6061	5.9159	1577.56
41202#C165#Malignant neoplasm: Lesser curvature of stomach unspecified	European	UR	Chapter II Neoplasms	0.0426	218183	88	1	0.0113636	218095	107	0.000490612	23.4169	3.2321	169.657
Union#K20#Oesophagitis	European	UR	Chapter XI Diseases of the digestive system	0.0388	158451	18391	18	0.00097874	140060	79	0.000564044	1.7359	1.0402	2.897
Union#Q231#Congenital insufficiency of aortic valve	European	UR	Chapter XVII Congenital malformations deformations and chromosomal abnormalities	0.0366	298302	548	2	0.00364964	297754	161	0.000540715	6.7707	1.6746	27.3753
41202#Q23#Congenital malformations of aortic and mitral valves	European	UR	Chapter XVII Congenital malformations deformations and chromosomal abnormalities	0.0024	336108	124	2	0.016129	335984	193	0.000574432	28.5221	7.0029	116.167
Union#Block M86-M90#M86-M90 Other osteopathies	South Asian	UR	Chapter XIII Diseases of the musculoskeletal system and connective tissue	0.0735	3313	124	1	0.00806452	3189	1	0.000313578	25.9187	1.6117	416.826
Union#M238#Other internal derangements of knee	South Asian	UR	Chapter XIII Diseases of the musculoskeletal system and connective tissue	0.0016	3266	77	2	0.025974	3189	1	0.000313578	85.0133	7.6249	947.857
130697#Source of report of E03 (Other hypothyroidism)	European	UR	Chapter IV Endocrine nutritional and metabolic diseases	0.0449	309740	36912	12	0.000325098	272828	160	0.00058645	0.5542	0.3082	0.9965
41202#M20#Acquired deformities of fingers and toes	South Asian	UR	Chapter XIII Diseases of the musculoskeletal system and connective tissue	0.0847	4434	192	1	0.00520833	4242	1	0.000235738	22.2042	1.3835	356.355
131143#Source of report of H10 (Conjunctivitis)	East Asian	UR	Chapter VII Diseases of the eye and adnexa	0.0427	2530	108	1	0.00925926	2422	0	0
Union#H268#Other specified cataract	South Asian	UR	Chapter VII Diseases of the eye and adnexa	0.034	5663	352	2	0.00568182	5311	3	0.000564865	10.1105	1.6838	60.7074
41202#I781#Naevus non-neoplastic	European	UR	Chapter IX Diseases of the circulatory system	0.0254	348399	454	2	0.00440529	347945	186	0.000534567	8.2729	2.0474	33.428
20002#1224#thyroid problem (not cancer)	European	UR	Chapter IV Endocrine nutritional and metabolic diseases	0.0914	259853	26789	8	0.00029863	233064	128	0.000549205	0.5436	0.2661	1.1106
4728#Leg pain on walking	European	UR	Chapter IX Diseases of the circulatory system	0.0846	149471	32953	25	0.000758656	116518	58	0.000497777	1.5245	0.9537	2.437
Union#H218#Other specified disorders of iris and ciliary body	European	UR	Chapter VII Diseases of the eye and adnexa	0.0434	248277	644	2	0.00310559	247633	125	0.000504779	6.1684	1.5225	24.9921
41202#M0694#Rheumatoid arthritis unspecified Hand	European	UR	Chapter XIII Diseases of the musculoskeletal system and connective tissue	0.0045	208882	183	2	0.010929	208699	110	0.000527075	20.9532	5.1358	85.4847
131117#Source of report of G94 (Other disorders of brain in diseases classified elsewhere)	European	UR	Chapter VI Diseases of the nervous system	0.0969	459449	185	1	0.00540541	459264	252	0.000548704	9.8993	1.3816	70.9278
Union#L74#Eccrine sweat disorders	European	UR	Chapter XII Diseases of the skin and subcutaneous tissue	0.0208	212556	1062	3	0.00282486	211494	113	0.000534294	5.2992	1.6811	16.7045
Union#M0694#Rheumatoid arthritis unspecified Hand	European	UR	Chapter XIII Diseases of the musculoskeletal system and connective tissue	0.0207	110535	399	2	0.00501253	110136	59	0.000535701	9.3991	2.2886	38.6008
131311#Source of report of I27 (Other pulmonary heart diseases)	European	UR	Chapter IX Diseases of the circulatory system	0.0885	394819	3059	4	0.00130762	391760	212	0.000541148	2.4182	0.8987	6.507
Union#E149#Unspecified diabetes mellitus Without complications	European	UR	Chapter IV Endocrine nutritional and metabolic diseases	0.0393	186265	5595	7	0.00125112	180670	98	0.000542425	2.3082	1.0716	4.9715
20002#1464#rheumatoid arthritis	European	UR	Chapter XIII Diseases of the musculoskeletal system and connective tissue	0.0312	282737	5171	7	0.0013537	277566	156	0.000562028	2.4105	1.1299	5.1428
40006#D334#Benign neoplasm: Spinal cord	European	UR	Chapter II Neoplasms	0.0251	341729	49	1	0.0204082	341680	176	0.000515102	40.4242	5.549	294.491
41202#C06#Malignant neoplasm of other and unspecified parts of mouth	European	UR	Chapter II Neoplasms	0.0603	253439	123	1	0.00813008	253316	127	0.00050135	16.3411	2.2659	117.845
20001#1060#non-melanoma skin cancer	European	UR	Chapter II Neoplasms	0.0508	384982	6028	7	0.00116125	378954	205	0.000540963	2.148	1.0108	4.5645
Union#G95#Other diseases of spinal cord	South Asian	UR	Chapter VI Diseases of the nervous system	0.0329	7182	30	1	0.0333333	7152	7	0.000978747	35.197	4.196	295.241
Union#C780#Secondary malignant neoplasm of lung	European	UR	Chapter II Neoplasms	0.0009725	262768	5541	10	0.00180473	257227	133	0.000517053	3.4949	1.8369	6.6495
Union#C780#Secondary malignant neoplasm of lung	South Asian	UR	Chapter II Neoplasms	0.0698	7497	60	1	0.0166667	7437	8	0.0010757	15.7394	1.9378	127.841
41202#D63#Anaemia in chronic diseases classified elsewhere	European	UR	Chapter III Diseases of the blood and blood-forming organs and certain disorders involving the immune mechanism	0.0723	401702	799	2	0.00250313	400903	219	0.000546267	4.5912	1.139	18.5066
41202#D212#Benign neoplasm: Connective and other soft tissue of lower limb including hip	European	UR	Chapter II Neoplasms	0.0086	266747	256	2	0.0078125	266491	142	0.000532851	14.7693	3.6382	59.9564
41202#M0690#Rheumatoid arthritis unspecified Multiple sites	European	UR	Chapter XIII Diseases of the musculoskeletal system and connective tissue	0.0061	227192	707	3	0.00424328	226485	115	0.00050776	8.3882	2.6596	26.456
40001#Chapter XVII#Chapter XVII Congenital malformations deformations and chromosomal abnormalities	European	UR	Chapter XVII Congenital malformations deformations and chromosomal abnormalities	0.0346	459357	64	1	0.015625	459293	252	0.000548669	28.9141	3.9947	209.282
Union#Chapter XII#Chapter XII Diseases of the skin and subcutaneous tissue	South Asian	UR	Chapter XII Diseases of the skin and subcutaneous tissue	0.0795	7954	1772	4	0.00225734	6182	4	0.00064704	3.4943	0.873	13.9864
Union#K297#Gastritis unspecified	South Asian	UR	Chapter XI Diseases of the digestive system	0.0543	4317	843	3	0.00355872	3474	2	0.000575705	6.2	1.0343	37.1648
131089#Source of report of G63 (Polyneuropathy in diseases classified elsewhere)	South Asian	UR	Chapter VI Diseases of the nervous system	0.0967	7314	74	1	0.0135135	7240	9	0.00124309	11.0061	1.3766	87.9963
20002#1293#bone disorder	East Asian	UR	Chapter XIII Diseases of the musculoskeletal system and connective tissue	0.0247	1622	40	1	0.025	1582	0	0
130995#Source of report of G01 (Meningitis in bacterial diseases classified elsewhere)	European	UR	Chapter VI Diseases of the nervous system	0.0277	459449	51	1	0.0196078	459398	252	0.000548544	36.4402	5.0144	264.813
40002#Block I05-I09#I05-I09 Chronic rheumatic heart diseases	European	UR	Chapter IX Diseases of the circulatory system	0.0486	444204	91	1	0.010989	444113	242	0.000544906	20.3798	2.8282	146.852
41202#J841#Other interstitial pulmonary diseases with fibrosis	South Asian	UR	Chapter X Diseases of the respiratory system	0.0403	8775	40	1	0.025	8735	8	0.000915856	27.9712	3.4165	229.002
41202#G919#Hydrocephalus unspecified	European	UR	Chapter VI Diseases of the nervous system	0.0767	419202	140	1	0.00714286	419062	238	0.000567935	12.6602	1.7635	90.8855
Union#M652#Calcific tendinitis	European	UR	Chapter XIII Diseases of the musculoskeletal system and connective tissue	0.0268	114837	60	1	0.0166667	114777	51	0.00044434	38.1276	5.1832	280.466
41202#I849#Unspecified haemorrhoids without complication	European	UR	Chapter IX Diseases of the circulatory system	0.0821	303405	8399	8	0.000952494	295006	148	0.000501685	1.8994	0.9322	3.8703
20002#1452#eczema|dermatitis	South Asian	UR	Chapter XII Diseases of the skin and subcutaneous tissue	0.0182	9796	189	2	0.010582	9607	9	0.000936817	11.4058	2.4476	53.1515
23054#CMV seropositivity for Human Cytomegalovirus	European	UR	Chapter I Certain infectious and parasitic diseases	0.0425	8567	4940	6	0.00121457	3627	0	0
Union#B956#Staphylococcus aureus as the cause of diseases classified to other chapters	European	UR	Chapter I Certain infectious and parasitic diseases	0.0172	230850	4575	7	0.00153005	226275	126	0.000556845	2.7504	1.2841	5.891
Union#I08#Multiple valve diseases	European	UR	Chapter IX Diseases of the circulatory system	0.0585	159215	11556	11	0.000951886	147659	75	0.000507927	1.8749	0.9955	3.5313
41202#I720#Aneurysm and dissection of carotid artery	European	UR	Chapter IX Diseases of the circulatory system	0.0477	287950	92	1	0.0108696	287858	152	0.000528038	20.8	2.8801	150.22
Union#Block C50-C50#C50-C50 Malignant neoplasm of breast	European	UR	Chapter II Neoplasms	0.0483	165627	21139	19	0.000898813	144488	78	0.000539837	1.6656	1.0086	2.7506
Union#Block H30-H36#H30-H36 Disorders of choroid and retina	European	UR	Chapter VII Diseases of the eye and adnexa	0.0786	294688	20892	5	0.000239326	273796	144	0.000525939	0.4549	0.1865	1.1097
Union#Block H30-H36#H30-H36 Disorders of choroid and retina	South Asian	UR	Chapter VII Diseases of the eye and adnexa	0.0372	5233	717	3	0.0041841	4516	3	0.000664305	6.3207	1.2732	31.3782
2257#Hearing difficulty/problems with background noise	European	UR	Chapter VIII Diseases of the ear and mastoid process	0.0863	387744	170386	82	0.00048126	217358	134	0.000616494	0.7805	0.5929	1.0275
40006#C496#Malignant neoplasm: Connective and soft tissue of trunk unspecified	European	UR	Chapter II Neoplasms	0.019	341717	37	1	0.027027	341680	176	0.000515102	53.899	7.3492	395.296
Union#J449#Chronic obstructive pulmonary disease unspecified	European	UR	Chapter X Diseases of the respiratory system	0.0904	195986	20644	18	0.000871924	175342	96	0.000547501	1.5931	0.9627	2.6361
41202#Block J80-J84#J80-J84 Other respiratory diseases principally affecting the interstitium	South Asian	UR	Chapter X Diseases of the respiratory system	0.0693	8805	70	1	0.0142857	8735	8	0.000915856	15.8098	1.9509	128.121
131583#Source of report of K20 (Oesophagitis)	European	UR	Chapter XI Diseases of the digestive system	0.0147	404969	18248	18	0.000986409	386721	204	0.000527512	1.8708	1.1551	3.0299
Union#M5489#Other dorsalgia Site unspecified	European	URmtr	Chapter XIII Diseases of the musculoskeletal system and connective tissue	0.019	157755	56	1	0.0178571	157699	53	0.000336083	54.081	7.3485	398.006
131289#Source of report of I11 (Hypertensive heart disease)	European	URmtr	Chapter IX Diseases of the circulatory system	0.0499	303800	984	2	0.00203252	302816	108	0.000356652	5.7085	1.4075	23.1514
20002#1416#chronic sinusitis	European	URmtr	Chapter VIII Diseases of the ear and mastoid process	0.0938	331487	2851	3	0.00105226	328636	122	0.000371231	2.8365	0.9017	8.9226
40006#C857#Other specified types of non-Hodgkin lymphoma	European	URmtr	Chapter II Neoplasms	0.0851	305472	261	1	0.00383142	305211	103	0.000337471	11.3931	1.5837	81.9618
Union#R64#Cachexia	European	URmtr	Chapter XVIII Symptoms signs and abnormal clinical and laboratory findings not elsewhere classified	0.0039	50020	275	2	0.00727273	49745	15	0.000301538	24.2882	5.5277	106.72
131887#Source of report of M24 (Other specific joint derangements)	South Asian	URmtr	Chapter XIII Diseases of the musculoskeletal system and connective tissue	0.0767	10082	100	1	0.01	9982	7	0.000701262	14.3939	1.7544	118.092
41202#M23#Internal derangement of knee	South Asian	URmtr	Chapter XIII Diseases of the musculoskeletal system and connective tissue	0.0015	7686	420	3	0.00714286	7266	2	0.000275255	26.1295	4.3541	156.806
Union#M6266#Muscle strain Lower leg	European	URmtr	Chapter XIII Diseases of the musculoskeletal system and connective tissue	0.0119	157734	35	1	0.0285714	157699	53	0.000336083	87.4839	11.7599	650.81
Union#I500#Congestive heart failure	South Asian	URmtr	Chapter IX Diseases of the circulatory system	0.075	3060	241	2	0.00829876	2819	4	0.00141894	5.8891	1.0731	32.3187
Union#Block G50-G59#G50-G59 Nerve nerve root and plexus disorders	European	URmtr	Chapter VI Diseases of the nervous system	0.0418	281746	30717	5	0.000162776	251029	102	0.000406328	0.4005	0.1632	0.983
Union#Block G50-G59#G50-G59 Nerve nerve root and plexus disorders	South Asian	URmtr	Chapter VI Diseases of the nervous system	0.0949	6341	691	2	0.00289436	5650	3	0.000530973	5.464	0.9114	32.758
41202#R458#Other symptoms and signs involving emotional state	European	URmtr	Chapter XVIII Symptoms signs and abnormal clinical and laboratory findings not elsewhere classified	0.0723	234221	209	1	0.00478469	234012	83	0.000354683	13.5501	1.8775	97.7925
Union#Block E70-E90#E70-E90 Metabolic disorders	South Asian	URmtr	Chapter IV Endocrine nutritional and metabolic diseases	0.0665	6793	3348	6	0.00179211	3445	1	0.000290276	6.1831	0.744	51.3878
Union#L81#Other disorders of pigmentation	South Asian	URmtr	Chapter XII Diseases of the skin and subcutaneous tissue	0.0653	4278	142	1	0.00704225	4136	1	0.000241779	29.3262	1.8249	471.264
41202#M243#Pathological dislocation and subluxation of joint not elsewhere classified	European	URmtr	Chapter XIII Diseases of the musculoskeletal system and connective tissue	0.0112	217154	33	1	0.030303	217121	73	0.000336218	92.9144	12.5298	689.005
Union#C493#Malignant neoplasm: Connective and soft tissue of thorax	European	URmtr	Chapter II Neoplasms	0.0331	273877	95	1	0.0105263	273782	96	0.000350644	30.3287	4.1852	219.779
Union#M0690#Rheumatoid arthritis unspecified Multiple sites	European	URmtr	Chapter XIII Diseases of the musculoskeletal system and connective tissue	8.188e-05	117522	2033	6	0.0029513	115489	36	0.000311718	9.4929	3.9954	22.5546
40011#8130#Papillary transitional cell carcinoma	European	URmtr	Chapter II Neoplasms	0.0937	284084	2855	3	0.00105079	281229	104	0.000369805	2.8434	0.9018	8.9657
40011#8097#Basal cell carcinoma| nodular	European	URmtr	Chapter II Neoplasms	0.0923	383017	1410	2	0.00141844	381607	136	0.000356388	3.9843	0.9854	16.1097
Union#D212#Benign neoplasm: Connective and other soft tissue of lower limb including hip	European	URmtr	Chapter II Neoplasms	0.0959	220445	281	1	0.00355872	220164	78	0.000354281	10.0772	1.3969	72.6954
Union#L50#Urticaria	African	URmtr	Chapter XII Diseases of the skin and subcutaneous tissue	0.0262	4809	126	1	0.00793651	4683	0	0
Union#L50#Urticaria	South Asian	URmtr	Chapter XII Diseases of the skin and subcutaneous tissue	0.0683	5053	345	1	0.00289855	4708	0	0
Union#K35#Acute appendicitis	South Asian	URmtr	Chapter XI Diseases of the digestive system	0.0324	3852	63	1	0.015873	3789	1	0.000263922	61.0968	3.7783	987.972
40001#Block C15-C26#C15-C26 Malignant neoplasms of digestive organs	European	URmtr	Chapter II Neoplasms	0.063	265231	6145	5	0.00081367	259086	87	0.000335796	2.4243	0.9839	5.9731
Union#Block E20-E35#E20-E35 Disorders of other endocrine glands	South Asian	URmtr	Chapter IV Endocrine nutritional and metabolic diseases	0.0928	4080	194	1	0.00515464	3886	1	0.000257334	20.1295	1.2543	323.052
Union#I11#Hypertensive heart disease	European	URmtr	Chapter IX Diseases of the circulatory system	0.0616	112352	984	2	0.00203252	111368	44	0.000395087	5.1529	1.2474	21.2857
Union#L405#Arthropathic psoriasis	South Asian	URmtr	Chapter XII Diseases of the skin and subcutaneous tissue	0.0135	6224	42	1	0.0238095	6182	1	0.00016176	150.756	9.2706	2451.57
131499#Source of report of J47 (Bronchiectasis)	European	URmtr	Chapter X Diseases of the respiratory system	0.0889	442213	6722	5	0.000743826	435491	150	0.000344439	2.1604	0.886	5.268
41202#Block M05-M14#M05-M14 Inflammatory polyarthropathies	European	URmtr	Chapter XIII Diseases of the musculoskeletal system and connective tissue	0.079	292503	6600	5	0.000757576	285903	96	0.000335778	2.2571	0.9182	5.5484
41202#Chapter IV#Chapter IV Endocrine nutritional and metabolic diseases	European	URmtr	Chapter IV Endocrine nutritional and metabolic diseases	0.0331	449247	16993	1	5.88478e-05	432254	153	0.000353959	0.1662	0.0233	1.1876
41202#Chapter IV#Chapter IV Endocrine nutritional and metabolic diseases	South Asian	URmtr	Chapter IV Endocrine nutritional and metabolic diseases	0.0662	10082	547	2	0.00365631	9535	6	0.000629261	5.8281	1.1736	28.9438
40002#I11#Hypertensive heart disease	European	URmtr	Chapter IX Diseases of the circulatory system	0.0082	254811	430	2	0.00465116	254381	78	0.000306627	15.235	3.7315	62.2016
131851#Source of report of M06 (Other rheumatoid arthritis)	European	URmtr	Chapter XIII Diseases of the musculoskeletal system and connective tissue	0.0029	374501	11949	11	0.000920579	362552	118	0.000325471	2.8301	1.5253	5.2514
Union#M352#Behcet disease	European	URmtr	Chapter XIII Diseases of the musculoskeletal system and connective tissue	0.0173	157750	51	1	0.0196078	157699	53	0.000336083	59.4891	8.0692	438.573
Union#M24#Other specific joint derangements	South Asian	URmtr	Chapter XIII Diseases of the musculoskeletal system and connective tissue	0.0605	3290	101	1	0.00990099	3189	1	0.000313578	31.88	1.9798	513.359
41202#M4806#Spinal stenosis Lumbar region	South Asian	URmtr	Chapter XIII Diseases of the musculoskeletal system and connective tissue	0.039	7363	97	1	0.0103093	7266	2	0.000275255	37.8333	3.4016	420.784
132473#Source of report of Q23 (Congenital malformations of aortic and mitral valves)	European	URmtr	Chapter XVII Congenital malformations deformations and chromosomal abnormalities	0.0262	323914	721	2	0.00277393	323193	110	0.000340354	8.17	2.0139	33.1438
Union#A390#Meningococcal meningitis	European	URmtr	Chapter I Certain infectious and parasitic diseases	0.015	294631	39	1	0.025641	294592	113	0.000383581	68.5792	9.3355	503.788
40002#J18#Pneumonia organism unspecified	South Asian	URmtr	Chapter X Diseases of the respiratory system	0.0906	7717	104	1	0.00961538	7613	6	0.000788126	12.3091	1.4687	103.161
Union#M8448#Pathological fracture not elsewhere classified Other	European	URmtr	Chapter XIII Diseases of the musculoskeletal system and connective tissue	0.0703	157912	213	1	0.00469484	157699	53	0.000336083	14.0304	1.9314	101.923
Union#G63#Polyneuropathy in diseases classified elsewhere	South Asian	URmtr	Chapter VI Diseases of the nervous system	0.0793	5416	74	1	0.0135135	5342	5	0.000935979	14.6219	1.6872	126.72
131601#Source of report of K30 (Functional dyspepsia)	South Asian	URmtr	Chapter XI Diseases of the digestive system	0.0092	8296	570	3	0.00526316	7726	4	0.000517732	10.2143	2.2805	45.7499
Union#M353#Polymyalgia rheumatica	South Asian	URmtr	Chapter XIII Diseases of the musculoskeletal system and connective tissue	0.0434	1916	42	1	0.0238095	1874	1	0.000533618	45.6829	2.8085	743.078
20002#1297#muscle|soft tissue problem	South Asian	URmtr	Chapter XIII Diseases of the musculoskeletal system and connective tissue	0.0193	6484	208	2	0.00961538	6276	5	0.000796686	12.1767	2.3486	63.1328
41202#A390#Meningococcal meningitis	European	URmtr	Chapter I Certain infectious and parasitic diseases	0.0122	431209	34	1	0.0294118	431175	155	0.000359483	84.2659	11.4533	619.972
40006#C43#Malignant melanoma of skin	European	URmtr	Chapter II Neoplasms	0.0304	346721	5041	5	0.000991867	341680	114	0.000333646	2.9748	1.2143	7.2875
131901#Source of report of M35 (Other systemic involvement of connective tissue)	South Asian	URmtr	Chapter XIII Diseases of the musculoskeletal system and connective tissue	0.0923	6883	132	1	0.00757576	6751	4	0.000592505	12.876	1.4293	115.992
41202#R05#Cough	European	URmtr	Chapter XVIII Symptoms signs and abnormal clinical and laboratory findings not elsewhere classified	0.0488	273242	2225	3	0.00134831	271017	97	0.000357911	3.7709	1.1943	11.9061
41202#R05#Cough	South Asian	URmtr	Chapter XVIII Symptoms signs and abnormal clinical and laboratory findings not elsewhere classified	0.0568	5654	82	1	0.0121951	5572	3	0.000538406	22.9177	2.3587	222.678
40002#Block J09-J18#J09-J18 Influenza and pneumonia	South Asian	URmtr	Chapter X Diseases of the respiratory system	0.0906	7791	105	1	0.00952381	7686	6	0.00078064	12.3077	1.4687	103.14
Union#K76#Other diseases of liver	European	URmtr	Chapter XI Diseases of the digestive system	0.0166	160410	15058	11	0.000730509	145352	44	0.000302713	2.4142	1.2466	4.6754
Union#C384#Malignant neoplasm: Pleura	European	URmtr	Chapter II Neoplasms	0.0302	200514	83	1	0.0120482	200431	73	0.000364215	33.4711	4.5973	243.691
41202#Block M86-M90#M86-M90 Other osteopathies	South Asian	URmtr	Chapter XIII Diseases of the musculoskeletal system and connective tissue	0.0268	7332	66	1	0.0151515	7266	2	0.000275255	55.8769	5.0041	623.931
40006#C435#Malignant neoplasm: Malignant melanoma of trunk	European	URmtr	Chapter II Neoplasms	0.0025	235497	1580	4	0.00253165	233917	80	0.000342002	7.4187	2.7144	20.2757
Union#H360#Diabetic retinopathy	South Asian	URmtr	Chapter VII Diseases of the eye and adnexa	0.0545	4478	359	2	0.00557103	4119	3	0.000728332	7.6863	1.2801	46.1514
41202#C435#Malignant neoplasm: Malignant melanoma of trunk	European	URmtr	Chapter II Neoplasms	0.0732	220752	1240	2	0.0016129	219512	77	0.000350778	4.6039	1.1297	18.7618
41202#N200#Calculus of kidney	European	URmtr	Chapter XIV Diseases of the genitourinary system	0.0444	261119	3980	4	0.00100503	257139	83	0.000322783	3.1158	1.1418	8.502
Union#M2550#Pain in joint Multiple sites	South Asian	URmtr	Chapter XIII Diseases of the musculoskeletal system and connective tissue	0.0263	2164	57	1	0.0175439	2107	0	0
41202#K508#Other Crohn disease	European	URmtr	Chapter XI Diseases of the digestive system	0.082	254194	247	1	0.00404858	253947	87	0.000342591	11.8615	1.6456	85.4979
Union#I09#Other rheumatic heart diseases	European	URmtr	Chapter IX Diseases of the circulatory system	0.0362	151806	119	1	0.00840336	151687	46	0.000303256	27.9368	3.8211	204.249
Union#M8583#Other specified disorders of bone density and structure Forearm	European	URmtr	Chapter XIII Diseases of the musculoskeletal system and connective tissue	0.0155	89460	50	1	0.02	89410	27	0.00030198	67.5608	9.0025	507.019
Union#M064#Inflammatory polyarthropathy	European	URmtr	Chapter XIII Diseases of the musculoskeletal system and connective tissue	0.0981	115768	306	1	0.00326797	115462	38	0.000329113	9.9589	1.363	72.7675
41202#Block I10-I15#I10-I15 Hypertensive diseases	South Asian	URmtr	Chapter IX Diseases of the circulatory system	0.1	7413	129	1	0.00775194	7284	5	0.000686436	11.3734	1.3193	98.0476
41202#Block J40-J47#J40-J47 Chronic lower respiratory diseases	European	URmtr	Chapter X Diseases of the respiratory system	0.0867	414884	9584	7	0.000730384	405300	139	0.000342956	2.1305	0.9969	4.5533
Union#C252#Malignant neoplasm: Tail of pancreas	European	URmtr	Chapter II Neoplasms	0.0915	234553	300	1	0.00333333	234253	74	0.000315898	10.5839	1.4665	76.3852
Union#N119#Chronic tubulo-interstitial nephritis unspecified	European	URmtr	Chapter XIV Diseases of the genitourinary system	0.0697	171143	196	1	0.00510204	170947	62	0.000362686	14.1344	1.9501	102.447
Union#M2323#Derangement of meniscus due to old tear or injury Medial collateral ligament or Other and unspecified medial meniscus	South Asian	URmtr	Chapter XIII Diseases of the musculoskeletal system and connective tissue	0.0763	3318	129	1	0.00775194	3189	1	0.000313578	24.9062	1.549	400.456
41202#Block H10-H13#H10-H13 Disorders of conjunctiva	South Asian	URmtr	Chapter VII Diseases of the eye and adnexa	0.0288	7548	44	1	0.0227273	7504	4	0.000533049	43.6047	4.7751	398.185
132477#Source of report of Q25 (Congenital malformations of great arteries)	European	URmtr	Chapter XVII Congenital malformations deformations and chromosomal abnormalities	0.088	459449	261	1	0.00383142	459188	161	0.000350619	10.9658	1.5295	78.6189
41202#K081#Loss of teeth due to accident extraction or local periodontal disease	European	URmtr	Chapter XI Diseases of the digestive system	0.0592	254123	176	1	0.00568182	253947	87	0.000342591	16.6739	2.3095	120.378
Union#C06#Malignant neoplasm of other and unspecified parts of mouth	European	URmtr	Chapter II Neoplasms	0.0651	214090	187	1	0.00534759	213903	76	0.000355301	15.1264	2.0925	109.347
40001#J47#Bronchiectasis	European	URmtr	Chapter X Diseases of the respiratory system	0.048	448990	137	1	0.00729927	448853	160	0.000356464	20.6201	2.8662	148.347
6152#9#Hayfever allergic rhinitis or eczema	South Asian	URmtr	Chapter X Diseases of the respiratory system	0.0626	9003	2171	4	0.00184247	6832	3	0.00043911	4.2018	0.9397	18.789
41202#I65#Occlusion and stenosis of precerebral arteries not resulting in cerebral infarction	European	URmtr	Chapter IX Diseases of the circulatory system	0.0503	212107	1056	2	0.00189394	211051	70	0.000331673	5.7192	1.4006	23.3528
130725#Source of report of E22 (Hyperfunction of pituitary gland)	South Asian	URmtr	Chapter IV Endocrine nutritional and metabolic diseases	0.0282	10082	36	1	0.0277778	10046	7	0.000696795	40.9755	4.9112	341.867
Union#H25#Senile cataract	European	URmtr	Chapter VII Diseases of the eye and adnexa	0.0423	286484	33691	19	0.000563949	252793	82	0.000324376	1.739	1.0556	2.8647
Union#E162#Hypoglycaemia unspecified	South Asian	URmtr	Chapter IV Endocrine nutritional and metabolic diseases	0.0952	3198	156	1	0.00641026	3042	1	0.000328731	19.6194	1.2214	315.157
Union#R03#Abnormal blood-pressure reading without diagnosis	European	URmtr	Chapter XVIII Symptoms signs and abnormal clinical and laboratory findings not elsewhere classified	0.0097	73942	6325	7	0.00110672	67617	22	0.000325362	3.4042	1.4536	7.972
Union#K449#Diaphragmatic hernia without obstruction or gangrene	South Asian	URmtr	Chapter XI Diseases of the digestive system	0.0329	4821	1032	3	0.00290698	3789	1	0.000263922	11.0437	1.1475	106.285
Union#I352#Aortic (valve) stenosis with insufficiency	European	URmtr	Chapter IX Diseases of the circulatory system	0.0549	118163	1062	2	0.00188324	117101	40	0.000341585	5.5217	1.3328	22.8771
Union#K588#K58.8 Other and unspecified irritable bowel syndrome	European	URmtr	Chapter XI Diseases of the digestive system	0.0306	165469	97	1	0.0103093	165372	52	0.000314443	33.117	4.5322	241.989
41202#N20#Calculus of kidney and ureter	European	URmtr	Chapter XIV Diseases of the genitourinary system	0.0714	252425	6576	5	0.000760341	245849	80	0.000325403	2.3376	0.9468	5.7718
Union#M549#Dorsalgia unspecified	South Asian	URmtr	Chapter XIII Diseases of the musculoskeletal system and connective tissue	0.0813	2990	524	2	0.00381679	2466	1	0.000405515	9.4444	0.8548	104.353
Union#C931#Chronic myelomonocytic leukaemia	European	URmtr	Chapter II Neoplasms	0.0424	198084	126	1	0.00793651	197958	67	0.000338456	23.6288	3.2548	171.539
Union#I082#Disorders of both aortic and tricuspid valves	European	URmtr	Chapter IX Diseases of the circulatory system	0.0158	141513	576	2	0.00347222	140937	45	0.000319292	10.9092	2.6402	45.0768
Union#G01#Meningitis in bacterial diseases classified elsewhere	European	URmtr	Chapter VI Diseases of the nervous system	0.0196	298984	51	1	0.0196078	298933	115	0.000384702	51.9683	7.1186	379.389
40011#9980#Refractory anemia	European	URmtr	Chapter II Neoplasms	0.0234	273724	69	1	0.0144928	273655	93	0.000339844	43.2577	5.944	314.811
40011#8290#Oxyphilic adenocarcinoma	European	URmtr	Chapter II Neoplasms	0.0198	363693	54	1	0.0185185	363639	134	0.000368497	51.1835	7.0271	372.805
Union#R030#Elevated blood-pressure reading without diagnosis of hypertension	European	URmtr	Chapter XVIII Symptoms signs and abnormal clinical and laboratory findings not elsewhere classified	0.0349	70678	3167	4	0.00126302	67511	24	0.000355498	3.5561	1.2331	10.2551
Union#I64#Stroke not specified as haemorrhage or infarction	European	URmtr	Chapter IX Diseases of the circulatory system	0.0754	152072	18314	12	0.000655236	133758	49	0.000366333	1.7892	0.9515	3.3643
Union#H19#Disorders of sclera and cornea in diseases classified elsewhere	European	URmtr	Chapter VII Diseases of the eye and adnexa	0.0587	232149	195	1	0.00512821	231954	71	0.000306095	16.8348	2.3272	121.78
Union#Q25#Congenital malformations of great arteries	European	URmtr	Chapter XVII Congenital malformations deformations and chromosomal abnormalities	0.0896	442117	261	1	0.00383142	441856	158	0.000357583	10.7521	1.4995	77.0962
Union#E56#Other vitamin deficiencies	European	URmtr	Chapter IV Endocrine nutritional and metabolic diseases	0.0798	205492	251	1	0.00398406	205241	67	0.000326445	12.2492	1.6938	88.5817
Union#K219#Gastro-oesophageal reflux disease without oesophagitis	South Asian	URmtr	Chapter XI Diseases of the digestive system	0.0538	4370	1014	2	0.00197239	3356	0	0
Union#D00#Carcinoma in situ of oral cavity oesophagus and stomach	European	URmtr	Chapter II Neoplasms	0.0757	193042	241	1	0.00414938	192801	62	0.000321575	12.9529	1.7888	93.7952
Union#Block M05-M14#M05-M14 Inflammatory polyarthropathies	European	URmtr	Chapter XIII Diseases of the musculoskeletal system and connective tissue	0.0161	199885	47522	28	0.000589201	152363	50	0.000328164	1.7959	1.1306	2.8527
Union#Block M05-M14#M05-M14 Inflammatory polyarthropathies	South Asian	URmtr	Chapter XIII Diseases of the musculoskeletal system and connective tissue	0.0366	3551	1180	3	0.00254237	2371	0	0
131159#Source of report of H20 (Iridocyclitis)	South Asian	URmtr	Chapter VII Diseases of the eye and adnexa	0.0685	10082	89	1	0.011236	9993	7	0.00070049	16.211	1.9736	133.154
40002#I71#Aortic aneurysm and dissection	European	URmtr	Chapter IX Diseases of the circulatory system	0.0329	266703	96	1	0.0104167	266607	92	0.000345077	30.4937	4.2066	221.048
Union#I06#Rheumatic aortic valve diseases	European	URmtr	Chapter IX Diseases of the circulatory system	0.0398	143809	110	1	0.00909091	143699	52	0.000361868	25.3435	3.4725	184.966
Union#H20#Iridocyclitis	South Asian	URmtr	Chapter VII Diseases of the eye and adnexa	0.0643	5400	89	1	0.011236	5311	3	0.000564865	20.1061	2.071	195.199
41202#K259#Gastric ulcer Unspecified as acute or chronic without haemorrhage or perforation	European	URmtr	Chapter XI Diseases of the digestive system	0.0276	257160	3213	4	0.00124494	253947	87	0.000342591	3.6372	1.3342	9.9154
Union#M7984#Other specified soft tissue disorders Hand	European	URmtr	Chapter XIII Diseases of the musculoskeletal system and connective tissue	0.0076	158072	373	2	0.00536193	157699	53	0.000336083	16.0348	3.8933	66.0405
41202#M47#Spondylosis	South Asian	URmtr	Chapter XIII Diseases of the musculoskeletal system and connective tissue	0.0537	7401	135	1	0.00740741	7266	2	0.000275255	27.1045	2.4428	300.748
41202#K839#Disease of biliary tract unspecified	European	URmtr	Chapter XI Diseases of the digestive system	0.0246	254019	72	1	0.0138889	253947	87	0.000342591	41.0976	5.6465	299.125
131869#Source of report of M15 (Polyarthrosis)	South Asian	URmtr	Chapter XIII Diseases of the musculoskeletal system and connective tissue	0.0068	6712	232	2	0.00862069	6480	2	0.000308642	28.1652	3.9499	200.837
Union#Z80#Family history of malignant neoplasm	European	URmtr	Chapter XXI Factors influencing health status and contact with health services	0.0271	154103	19761	13	0.000657861	134342	43	0.000320079	2.056	1.1054	3.824
41202#Block Q60-Q64#Q60-Q64 Congenital malformations of the urinary system	European	URmtr	Chapter XVII Congenital malformations deformations and chromosomal abnormalities	0.0714	456024	211	1	0.00473934	455813	159	0.000348827	13.6464	1.9016	97.9326
41202#Block M20-M25#M20-M25 Other joint disorders	South Asian	URmtr	Chapter XIII Diseases of the musculoskeletal system and connective tissue	0.0222	6932	974	3	0.00308008	5958	2	0.000335683	9.2008	1.5354	55.1361
Union#D057#Other carcinoma in situ of breast	European	URmtr	Chapter II Neoplasms	0.083	144916	220	1	0.00454545	144696	56	0.000387018	11.7939	1.6253	85.579
Union#L721#Trichilemmal cyst	South Asian	URmtr	Chapter XII Diseases of the skin and subcutaneous tissue	0.0489	6339	157	1	0.00636943	6182	1	0.00016176	39.6218	2.4669	636.375
41202#E871#Hypo-osmolality and hyponatraemia	South Asian	URmtr	Chapter IV Endocrine nutritional and metabolic diseases	0.0541	9611	76	1	0.0131579	9535	6	0.000629261	21.1756	2.5185	178.047
41202#N649#Disorder of breast unspecified	European	URmtr	Chapter XIV Diseases of the genitourinary system	0.0688	174266	207	1	0.00483092	174059	59	0.000338966	14.3163	1.9742	103.82
Union#M073#Other psoriatic arthropathies	South Asian	URmtr	Chapter XIII Diseases of the musculoskeletal system and connective tissue	0.0198	3221	32	1	0.03125	3189	1	0.000313578	102.839	6.2891	1681.6
40006#C062#Malignant neoplasm: Retromolar area	European	URmtr	Chapter II Neoplasms	0.0107	237361	32	1	0.03125	237329	79	0.000332871	96.8763	13.0645	718.362
Union#C443#Malignant neoplasm: Skin of other and unspecified parts of face	European	URmtr	Chapter II Neoplasms	0.0569	265505	17227	11	0.000638533	248278	84	0.00033833	1.8879	1.0068	3.5399
Union#C20#Malignant neoplasm of rectum	European	URmtr	Chapter II Neoplasms	0.0385	214976	3538	4	0.00113058	211438	73	0.000345255	3.2772	1.1972	8.9713
131185#Source of report of H36 (Retinal disorders in diseases classified elsewhere)	South Asian	URmtr	Chapter VII Diseases of the eye and adnexa	0.0532	7617	421	2	0.00475059	7196	5	0.00069483	6.8649	1.3279	35.4894
Union#Z802#Family history of malignant neoplasm of other respiratory and intrathoracic organs	European	URmtr	Chapter XXI Factors influencing health status and contact with health services	0.0374	158430	104	1	0.00961538	158326	57	0.000360017	26.9578	3.6978	196.528
41202#Block C76-C80#C76-C80 Malignant neoplasms of ill-defined secondary and unspecified sites	South Asian	URmtr	Chapter II Neoplasms	0.0766	8110	107	1	0.00934579	8003	5	0.000624766	15.0906	1.748	130.279
41202#Block R70-R79#R70-R79 Abnormal findings on examination of blood without diagnosis	European	URmtr	Chapter XVIII Symptoms signs and abnormal clinical and laboratory findings not elsewhere classified	0.0377	155791	6458	6	0.00092908	149333	54	0.000361608	2.5708	1.1056	5.9776
Union#I847#Unspecified thrombosed haemorrhoids	European	URmtr	Chapter IX Diseases of the circulatory system	0.0914	140594	264	1	0.00378788	140330	50	0.000356303	10.6677	1.4682	77.5106
Union#I119#Hypertensive heart disease without (congestive) heart failure	European	URmtr	Chapter IX Diseases of the circulatory system	0.0418	107647	793	2	0.00252207	106854	42	0.00039306	6.4302	1.5539	26.6096
41202#H028#Other specified disorders of eyelid	European	URmtr	Chapter VII Diseases of the eye and adnexa	0.0619	359200	2624	3	0.00114329	356576	120	0.000336534	3.4	1.0805	10.6983
Union#E780#Pure hypercholesterolaemia	South Asian	URmtr	Chapter IV Endocrine nutritional and metabolic diseases	0.0514	6155	2785	6	0.0021544	3370	1	0.000296736	7.2738	0.8752	60.4564
Union#R471#Dysarthria and anarthria	South Asian	URmtr	Chapter XVIII Symptoms signs and abnormal clinical and laboratory findings not elsewhere classified	0.0568	1631	47	1	0.0212766	1584	1	0.000631313	34.413	2.1194	558.779
41202#C931#Chronic myelomonocytic leukaemia	European	URmtr	Chapter II Neoplasms	0.0298	218183	88	1	0.0113636	218095	74	0.000339302	33.8647	4.6553	246.345
Union#L29#Pruritus	South Asian	URmtr	Chapter XII Diseases of the skin and subcutaneous tissue	0.0798	5451	435	1	0.00229885	5016	0	0
41202#K900#Coeliac disease	European	URmtr	Chapter XI Diseases of the digestive system	0.0849	222765	1382	2	0.00144718	221383	76	0.000343296	4.2202	1.0355	17.2003
131631#Source of report of K52 (Other noninfective gastroenteritis and colitis)	European	URmtr	Chapter XI Diseases of the digestive system	0.03	417171	28079	17	0.000605435	389092	130	0.000334111	1.8126	1.0932	3.0053
41202#C20#Malignant neoplasm of rectum	European	URmtr	Chapter II Neoplasms	0.0161	237207	2818	4	0.00141945	234389	77	0.000328514	4.3255	1.582	11.8266
40002#I27#Other pulmonary heart diseases	European	URmtr	Chapter IX Diseases of the circulatory system	0.0796	353102	240	1	0.00416667	352862	121	0.00034291	12.1976	1.6974	87.6542
Union#D143#Benign neoplasm: Bronchus and lung	European	URmtr	Chapter II Neoplasms	0.0259	273856	74	1	0.0135135	273782	96	0.000350644	39.0534	5.3733	283.844
Union#M17#Gonarthrosis [arthrosis of knee]	South Asian	URmtr	Chapter XIII Diseases of the musculoskeletal system and connective tissue	0.0401	3425	1173	3	0.00255754	2252	0	0
Union#I603#Subarachnoid haemorrhage from posterior communicating artery	European	URmtr	Chapter IX Diseases of the circulatory system	0.0402	136606	140	1	0.00714286	136466	39	0.000285785	25.1664	3.4335	184.46
41202#M626#Muscle strain	European	URmtr	Chapter XIII Diseases of the musculoskeletal system and connective tissue	0.0298	257021	96	1	0.0104167	256925	80	0.000311375	33.7954	4.6547	245.37
40002#C25#Malignant neoplasm of pancreas	European	URmtr	Chapter II Neoplasms	0.0187	249251	56	1	0.0178571	249195	83	0.000333072	54.57	7.4639	398.973
40006#C252#Malignant neoplasm: Tail of pancreas	European	URmtr	Chapter II Neoplasms	0.0627	292221	195	1	0.00512821	292026	96	0.000328738	15.6749	2.1746	112.986
40011#8050#Papillary carcinoma	European	URmtr	Chapter II Neoplasms	0.0607	345042	180	1	0.00555556	344862	119	0.000345066	16.1844	2.2488	116.479
Union#Q23#Congenital malformations of aortic and mitral valves	European	URmtr	Chapter XVII Congenital malformations deformations and chromosomal abnormalities	0.0328	312114	721	2	0.00277393	311393	120	0.000385365	7.2154	1.7805	29.2408
41202#D689#Coagulation defect unspecified	European	URmtr	Chapter III Diseases of the blood and blood-forming organs and certain disorders involving the immune mechanism	0.0148	434587	42	1	0.0238095	434545	153	0.000352092	69.2479	9.4651	506.625
41202#I44#Atrioventricular and left bundle-branch block	European	URmtr	Chapter IX Diseases of the circulatory system	0.0782	221118	2750	3	0.00109091	218368	77	0.000352616	3.096	0.9764	9.8176
Union#H041#Other disorders of lacrimal gland	South Asian	URmtr	Chapter VII Diseases of the eye and adnexa	0.097	3970	100	1	0.01	3870	3	0.000775194	13.0202	1.3425	126.279
Union#K44#Diaphragmatic hernia	European	URmtr	Chapter XI Diseases of the digestive system	0.0922	221950	56578	27	0.000477217	165372	52	0.000314443	1.5179	0.9534	2.4166
Union#K44#Diaphragmatic hernia	South Asian	URmtr	Chapter XI Diseases of the digestive system	0.0414	4596	1068	3	0.00280899	3528	1	0.000283447	9.9352	1.0323	95.6156
41202#J90#Pleural effusion not elsewhere classified	South Asian	URmtr	Chapter X Diseases of the respiratory system	0.0607	7124	74	1	0.0135135	7050	5	0.00070922	19.3014	2.2272	167.268
20002#1544#dupuytren's contracture	European	URmtr	Chapter XIII Diseases of the musculoskeletal system and connective tissue	0.0976	220578	310	1	0.00322581	220268	72	0.000326875	9.8973	1.371	71.4488
41202#C16#Malignant neoplasm of stomach	European	URmtr	Chapter II Neoplasms	0.0545	208894	1244	2	0.00160772	207650	61	0.000293764	5.48	1.3385	22.4363
Union#E834#Disorders of magnesium metabolism	South Asian	URmtr	Chapter IV Endocrine nutritional and metabolic diseases	0.0557	3184	90	1	0.0111111	3094	1	0.000323206	34.7528	2.1563	560.101
40006#C20#Malignant neoplasm of rectum	European	URmtr	Chapter II Neoplasms	0.0088	248213	2499	4	0.00160064	245714	76	0.000309303	5.1817	1.8944	14.1733
Union#K30#Functional dyspepsia	South Asian	URmtr	Chapter XI Diseases of the digestive system	0.0037	3725	575	3	0.00521739	3150	0	0
Union#G912#Normal-pressure hydrocephalus	European	URmtr	Chapter VI Diseases of the nervous system	0.0847	299161	228	1	0.00438596	298933	115	0.000384702	11.4468	1.5919	82.3113
Union#M198#Other specified arthrosis	European	URmtr	Chapter XIII Diseases of the musculoskeletal system and connective tissue	0.0746	136625	252	1	0.00396825	136373	41	0.000300646	13.2477	1.8152	96.6835
Union#Q62#Congenital obstructive defects of renal pelvis and congenital malformations of ureter	European	URmtr	Chapter XVII Congenital malformations deformations and chromosomal abnormalities	0.0576	442021	165	1	0.00606061	441856	158	0.000357583	17.0461	2.3721	122.494
41202#L578#Other skin changes due to chronic exposure to nonionizing radiation	European	URmtr	Chapter XII Diseases of the skin and subcutaneous tissue	0.0996	407821	285	1	0.00350877	407536	149	0.000365612	9.6273	1.3426	69.0343
130019#Source of report of A09 (Other gastroenteritis and colitis of infectious and unspecified origin)	European	URmtr	Chapter I Certain infectious and parasitic diseases	0.0522	440908	24390	3	0.000123001	416518	155	0.000372133	0.3304	0.1054	1.0359
20001#1032#brain cancer | primary malignant brain tumour	European	URmtr	Chapter II Neoplasms	0.0699	409441	206	1	0.00485437	409235	143	0.000349432	13.955	1.943	100.228
41202#K311#Adult hypertrophic pyloric stenosis	European	URmtr	Chapter XI Diseases of the digestive system	0.0788	206004	245	1	0.00408163	205759	68	0.000330484	12.397	1.7145	89.64
Union#I700#Atherosclerosis of aorta	European	URmtr	Chapter IX Diseases of the circulatory system	0.0989	130074	1470	2	0.00136054	128604	45	0.000349911	3.8922	0.9433	16.0595
Union#Block M80-M85#M80-M85 Disorders of bone density and structure	European	URmtr	Chapter XIII Diseases of the musculoskeletal system and connective tissue	0.071	131945	26754	15	0.000560664	105191	33	0.000313715	1.7876	0.9708	3.2916
Union#C79#Secondary malignant neoplasm of other and unspecified sites	South Asian	URmtr	Chapter II Neoplasms	0.0952	7562	125	1	0.008	7437	5	0.000672314	11.9871	1.3902	103.361
41202#M54#Dorsalgia	South Asian	URmtr	Chapter XIII Diseases of the musculoskeletal system and connective tissue	0.0318	6710	515	2	0.0038835	6195	2	0.000322841	12.0721	1.6969	85.8813
Union#K294#Chronic atrophic gastritis	European	URmtr	Chapter XI Diseases of the digestive system	0.0335	166253	881	2	0.00227015	165372	52	0.000314443	7.2337	1.7592	29.7444
131279#Source of report of I06 (Rheumatic aortic valve diseases)	European	URmtr	Chapter IX Diseases of the circulatory system	0.0381	459449	110	1	0.00909091	459339	161	0.000350504	26.1655	3.6307	188.569
41202#K227#Barrett oesophagus	European	URmtr	Chapter XI Diseases of the digestive system	0.0422	182202	5436	5	0.000919794	176766	59	0.000333775	2.7574	1.1062	6.873
131591#Source of report of K25 (Gastric ulcer)	European	URmtr	Chapter XI Diseases of the digestive system	0.0785	403425	12023	8	0.000665391	391402	135	0.000344914	1.9298	0.9455	3.9386
41202#I78#Diseases of capillaries	European	URmtr	Chapter IX Diseases of the circulatory system	0.0149	348489	544	2	0.00367647	347945	116	0.000333386	11.0647	2.7275	44.8857
41202#R51#Headache	South Asian	URmtr	Chapter XVIII Symptoms signs and abnormal clinical and laboratory findings not elsewhere classified	0.0752	4200	316	1	0.00316456	3884	0	0
Union#H164#Corneal neovascularization	European	URmtr	Chapter VII Diseases of the eye and adnexa	0.0136	282966	43	1	0.0232558	282923	89	0.000314573	75.6645	10.3012	555.774
131535#Source of report of J90 (Pleural effusion not elsewhere classified)	South Asian	URmtr	Chapter X Diseases of the respiratory system	0.0376	8559	340	2	0.00588235	8219	6	0.000730016	8.0996	1.6287	40.2795
Union#E877#Fluid overload	South Asian	URmtr	Chapter IV Endocrine nutritional and metabolic diseases	0.067	4023	137	1	0.00729927	3886	1	0.000257334	28.5662	1.7773	459.138
41202#I442#Atrioventricular block complete	European	URmtr	Chapter IX Diseases of the circulatory system	0.0512	210475	1210	2	0.00165289	209265	61	0.000291496	5.6781	1.3868	23.248
Union#C160#Malignant neoplasm: Cardia	European	URmtr	Chapter II Neoplasms	0.0301	167524	822	2	0.00243309	166702	53	0.000317933	7.6691	1.8658	31.5224
41202#I219#Acute myocardial infarction unspecified	European	URmtr	Chapter IX Diseases of the circulatory system	0.0428	206135	4168	4	0.000959693	201967	61	0.00030203	3.1796	1.1556	8.7481
Union#M722#Plantar fascial fibromatosis	South Asian	URmtr	Chapter XIII Diseases of the musculoskeletal system and connective tissue	0.0346	2061	36	1	0.0277778	2025	1	0.000493827	57.8286	3.5451	943.324
Union#Block L20-L30#L20-L30 Dermatitis and eczema	South Asian	URmtr	Chapter XII Diseases of the skin and subcutaneous tissue	0.0042	6425	243	2	0.00823045	6182	1	0.00016176	51.2946	4.635	567.666
Union#H400#Glaucoma suspect	South Asian	URmtr	Chapter VII Diseases of the eye and adnexa	0.0808	5424	113	1	0.00884956	5311	3	0.000564865	15.7976	1.6306	153.055
41202#D68#Other coagulation defects	European	URmtr	Chapter III Diseases of the blood and blood-forming organs and certain disorders involving the immune mechanism	0.0651	434735	190	1	0.00526316	434545	153	0.000352092	15.022	2.0917	107.886
131879#Source of report of M20 (Acquired deformities of fingers and toes)	European	URmtr	Chapter XIII Diseases of the musculoskeletal system and connective tissue	0.091	305970	20792	3	0.000144286	285178	111	0.000389231	0.3706	0.1177	1.1668
Union#M171#Other primary gonarthrosis	South Asian	URmtr	Chapter XIII Diseases of the musculoskeletal system and connective tissue	0.065	2676	174	1	0.00574713	2502	0	0
41202#I635#Cerebral infarction due to unspecified occlusion or stenosis of cerebral arteries	European	URmtr	Chapter IX Diseases of the circulatory system	0.0322	249480	1999	3	0.00150075	247481	83	0.000335379	4.48	1.4147	14.1872
20002#1474#hiatus hernia	European	URmtr	Chapter XI Diseases of the digestive system	0.0972	358899	10558	7	0.000663004	348341	116	0.000333007	1.9916	0.9285	4.2718
41202#I082#Disorders of both aortic and tricuspid valves	European	URmtr	Chapter IX Diseases of the circulatory system	0.0209	234217	65	1	0.0153846	234152	75	0.000320305	48.766	6.6782	356.101
Union#I698#Sequelae of other and unspecified cerebrovascular diseases	European	URmtr	Chapter IX Diseases of the circulatory system	0.0873	130253	253	1	0.00395257	130000	46	0.000353846	11.2107	1.5401	81.6063
Union#L21#Seborrhoeic dermatitis	European	URmtr	Chapter XII Diseases of the skin and subcutaneous tissue	0.0249	265196	9322	8	0.000858185	255874	92	0.000359552	2.388	1.1592	4.9196
Union#L21#Seborrhoeic dermatitis	South Asian	URmtr	Chapter XII Diseases of the skin and subcutaneous tissue	0.0025	6370	188	2	0.0106383	6182	1	0.00016176	66.4624	5.9997	736.245
41202#N280#Ischaemia and infarction of kidney	European	URmtr	Chapter XIV Diseases of the genitourinary system	0.0183	342480	54	1	0.0185185	342426	116	0.000338759	55.6783	7.6357	405.998
20001#1018#stomach cancer	European	URmtr	Chapter II Neoplasms	0.053	325574	172	1	0.00581395	325402	102	0.000313458	18.6504	2.5872	134.444
Union#J301#Allergic rhinitis due to pollen	South Asian	URmtr	Chapter X Diseases of the respiratory system	0.0507	4633	119	1	0.00840336	4514	1	0.000221533	38.2458	2.3777	615.178
41202#M798#Other specified soft tissue disorders	South Asian	URmtr	Chapter XIII Diseases of the musculoskeletal system and connective tissue	0.0862	6288	186	1	0.00537634	6102	2	0.000327761	16.4865	1.4882	182.636
Union#Block H10-H13#H10-H13 Disorders of conjunctiva	South Asian	URmtr	Chapter VII Diseases of the eye and adnexa	0.0664	5403	92	1	0.0108696	5311	3	0.000564865	19.4432	2.0033	188.704
Union#B378#Candidiasis of other sites	South Asian	URmtr	Chapter I Certain infectious and parasitic diseases	0.0559	6287	60	1	0.0166667	6227	5	0.000802955	21.0915	2.4267	183.313
Union#H193#Keratitis and keratoconjunctivitis in other diseases classified elsewhere	European	URmtr	Chapter VII Diseases of the eye and adnexa	0.0165	171858	47	1	0.0212766	171811	60	0.000349221	62.2286	8.4446	458.566
41202#M2323#Derangement of meniscus due to old tear or injury Medial collateral ligament or Other and unspecified medial meniscus	South Asian	URmtr	Chapter XIII Diseases of the musculoskeletal system and connective tissue	0.0464	7382	116	1	0.00862069	7266	2	0.000275255	31.5826	2.8435	350.782
41202#M6280#Other specified disorders of muscle Multiple sites	European	URmtr	Chapter XIII Diseases of the musculoskeletal system and connective tissue	0.0252	321013	75	1	0.0133333	320938	108	0.000336514	40.1439	5.5305	291.391
41202#Block R25-R29#R25-R29 Symptoms and signs involving the nervous and musculoskeletal systems	South Asian	URmtr	Chapter XVIII Symptoms signs and abnormal clinical and laboratory findings not elsewhere classified	0.0989	5719	147	1	0.00680272	5572	3	0.000538406	12.7146	1.3147	122.968
131481#Source of report of J38 (Diseases of vocal cords and larynx not elsewhere classified)	European	URmtr	Chapter X Diseases of the respiratory system	0.0538	421562	3986	4	0.00100351	417576	145	0.000347242	2.8918	1.0703	7.8132
Union#D239#Benign neoplasm: Skin unspecified	European	URmtr	Chapter II Neoplasms	0.0524	273934	152	1	0.00657895	273782	96	0.000350644	18.8801	2.6156	136.284
Union#N280#Ischaemia and infarction of kidney	European	URmtr	Chapter XIV Diseases of the genitourinary system	0.092	201101	281	1	0.00355872	200820	68	0.000338612	10.5437	1.4589	76.2002
Union#M159#Polyarthrosis unspecified	South Asian	URmtr	Chapter XIII Diseases of the musculoskeletal system and connective tissue	0.0066	2046	167	2	0.011976	1879	0	0
132535#Source of report of Q62 (Congenital obstructive defects of renal pelvis and congenital malformations of ureter)	European	URmtr	Chapter XVII Congenital malformations deformations and chromosomal abnormalities	0.0565	459449	165	1	0.00606061	459284	161	0.000350546	17.3884	2.42	124.94
Union#D124#Benign neoplasm: Descending colon	South Asian	URmtr	Chapter II Neoplasms	0.0699	6167	74	1	0.0135135	6093	5	0.000820614	16.6795	1.9246	144.549
131055#Source of report of G44 (Other headache syndromes)	African	URmtr	Chapter VI Diseases of the nervous system	0.0375	8710	165	1	0.00606061	8545	1	0.000117028	52.0976	3.2445	836.545
41202#Block M45-M49#M45-M49 Spondylopathies	South Asian	URmtr	Chapter XIII Diseases of the musculoskeletal system and connective tissue	0.0073	7535	269	2	0.00743494	7266	2	0.000275255	27.206	3.8177	193.88
41202#D220#Melanocytic naevi of lip	European	URmtr	Chapter II Neoplasms	0.0639	233099	179	1	0.00558659	232920	85	0.000364932	15.389	2.1312	111.121
Union#I490#Ventricular fibrillation and flutter	European	URmtr	Chapter IX Diseases of the circulatory system	0.0463	99574	900	2	0.00222222	98674	36	0.000364838	6.1023	1.467	25.3833
Union#D334#Benign neoplasm: Spinal cord	European	URmtr	Chapter II Neoplasms	0.0242	273851	69	1	0.0144928	273782	96	0.000350644	41.9249	5.7627	305.012
Union#K228#Other specified diseases of oesophagus	South Asian	URmtr	Chapter XI Diseases of the digestive system	0.0345	3856	67	1	0.0149254	3789	1	0.000263922	57.3939	3.5517	927.469
Union#E051#Thyrotoxicosis with toxic single thyroid nodule	European	URmtr	Chapter IV Endocrine nutritional and metabolic diseases	0.0109	181695	31	1	0.0322581	181664	63	0.000346794	96.0852	12.9046	715.43
41202#M548#Other dorsalgia	European	URmtr	Chapter XIII Diseases of the musculoskeletal system and connective tissue	0.0031	267814	219	2	0.00913242	267595	97	0.000362488	25.4167	6.2273	103.737
Union#I099#Rheumatic heart disease unspecified	European	URmtr	Chapter IX Diseases of the circulatory system	0.0231	143692	78	1	0.0128205	143614	42	0.000292451	44.3946	6.0338	326.64
41202#Block J90-J94#J90-J94 Other diseases of pleura	South Asian	URmtr	Chapter X Diseases of the respiratory system	0.0601	6904	85	1	0.0117647	6819	4	0.000586596	20.2827	2.2432	183.397
Union#M243#Pathological dislocation and subluxation of joint not elsewhere classified	European	URmtr	Chapter XIII Diseases of the musculoskeletal system and connective tissue	0.0428	110711	121	1	0.00826446	110590	39	0.000352654	23.622	3.2193	173.331
40002#Chapter II#Chapter II Neoplasms	South Asian	URmtr	Chapter II Neoplasms	0.0527	9049	61	1	0.0163934	8988	7	0.000778816	21.3833	2.5908	176.49
20002#1535#scoliosis	European	URmtr	Chapter XIII Diseases of the musculoskeletal system and connective tissue	0.0964	248268	296	1	0.00337838	247972	84	0.000338748	10.0036	1.3882	72.0872
20002#1476#sciatica	South Asian	URmtr	Chapter XIII Diseases of the musculoskeletal system and connective tissue	0.0581	8225	70	1	0.0142857	8155	6	0.000735745	19.6836	2.3385	165.678
41202#C259#Malignant neoplasm: Pancreas unspecified	European	URmtr	Chapter II Neoplasms	0.0485	281227	966	2	0.00207039	280261	100	0.00035681	5.8125	1.4317	23.5978
41202#H251#Senile nuclear cataract	South Asian	URmtr	Chapter VII Diseases of the eye and adnexa	0.0862	8202	698	2	0.00286533	7504	4	0.000533049	5.3879	0.9851	29.4692
Union#M07#Psoriatic and enteropathic arthropathies	South Asian	URmtr	Chapter XIII Diseases of the musculoskeletal system and connective tissue	0.0222	3225	36	1	0.0277778	3189	1	0.000313578	91.0857	5.5845	1485.64
41202#C93#Monocytic leukaemia	European	URmtr	Chapter II Neoplasms	0.0311	212784	96	1	0.0104167	212688	69	0.000324419	32.4362	4.4589	235.956
Union#Block C15-C26#C15-C26 Malignant neoplasms of digestive organs	European	URmtr	Chapter II Neoplasms	0.0501	244177	16849	11	0.000652858	227328	75	0.00032992	1.9795	1.0511	3.7279
41202#I489#Atrial fibrillation and atrial flutter unspecified	European	URmtr	Chapter IX Diseases of the circulatory system	0.0987	254371	5429	4	0.000736784	248942	78	0.000313326	2.3525	0.861	6.4279
Union#M2437#Pathological dislocation and subluxation of joint not elsewhere classified Ankle and foot	European	URmtr	Chapter XIII Diseases of the musculoskeletal system and connective tissue	0.0245	100152	73	1	0.0136986	100079	33	0.00032974	42.1069	5.6823	312.018
Union#N184#Chronic kidney disease stage 4	South Asian	URmtr	Chapter XIV Diseases of the genitourinary system	0.0733	5365	81	1	0.0123457	5284	4	0.000757002	16.5	1.8238	149.277
131205#Source of report of H50 (Other strabismus)	European	URmtr	Chapter VII Diseases of the eye and adnexa	0.0592	443036	2585	3	0.00116054	440451	148	0.000336019	3.4566	1.1014	10.8479
Union#C80#Malignant neoplasm without specification of site	South Asian	URmtr	Chapter II Neoplasms	0.0379	7485	48	1	0.0208333	7437	5	0.000672314	31.6255	3.6249	275.919
131755#Source of report of L50 (Urticaria)	African	URmtr	Chapter XII Diseases of the skin and subcutaneous tissue	0.0193	6529	126	1	0.00793651	6403	0	0
130635#Source of report of D57 (Sickle-cell disorders)	African	URmtr	Chapter III Diseases of the blood and blood-forming organs and certain disorders involving the immune mechanism	0.0768	7370	566	1	0.00176678	6804	0	0
41202#I500#Congestive heart failure	South Asian	URmtr	Chapter IX Diseases of the circulatory system	0.096	5656	113	1	0.00884956	5543	4	0.000721631	12.3638	1.3709	111.508
Union#I7000#Atherosclerosis of aorta without gangrene	European	URmtr	Chapter IX Diseases of the circulatory system	0.0767	130661	1171	2	0.00170794	129490	49	0.000378408	4.5195	1.0978	18.6064
130195#Source of report of B15 (Acute hepatitis A)	European	URmtr	Chapter I Certain infectious and parasitic diseases	0.0575	422853	1080	2	0.00185185	421773	149	0.000353271	5.2499	1.2992	21.2145
Union#Block J90-J94#J90-J94 Other diseases of pleura	South Asian	URmtr	Chapter X Diseases of the respiratory system	0.0235	4220	386	2	0.00518135	3834	1	0.000260824	19.9635	1.806	220.677
40006#D464#Refractory anaemia unspecified	European	URmtr	Chapter II Neoplasms	0.0219	202834	69	1	0.0144928	202765	64	0.000315636	46.5765	6.3699	340.564
41202#M0097#Pyogenic arthritis unspecified Ankle and foot	European	URmtr	Chapter XIII Diseases of the musculoskeletal system and connective tissue	0.0145	320981	43	1	0.0232558	320938	108	0.000336514	70.7297	9.6477	518.538
131929#Source of report of M54 (Dorsalgia)	South Asian	URmtr	Chapter XIII Diseases of the musculoskeletal system and connective tissue	0.0232	9114	1990	4	0.00201005	7124	2	0.000280741	7.1722	1.3127	39.1873
41202#C384#Malignant neoplasm: Pleura	European	URmtr	Chapter II Neoplasms	0.0195	235639	58	1	0.0172414	235581	79	0.000335341	52.2989	7.1534	382.358
Union#M4799#Spondylosis unspecified Site unspecified	European	URmtr	Chapter XIII Diseases of the musculoskeletal system and connective tissue	0.0571	128124	1075	2	0.00186047	127049	44	0.000346323	5.3802	1.3026	22.2219
41202#Q230#Congenital stenosis of aortic valve	European	URmtr	Chapter XVII Congenital malformations deformations and chromosomal abnormalities	0.0112	455845	32	1	0.03125	455813	159	0.000348827	92.4435	12.5432	681.311
41202#R102#Pelvic and perineal pain	South Asian	URmtr	Chapter XVIII Symptoms signs and abnormal clinical and laboratory findings not elsewhere classified	0.0198	3209	32	1	0.03125	3177	1	0.000314762	102.452	6.2655	1675.27
40002#Block K80-K87#K80-K87 Disorders of gallbladder biliary tract and pancreas	European	URmtr	Chapter XI Diseases of the digestive system	0.0932	333035	283	1	0.00353357	332752	114	0.000342597	10.3471	1.44	74.3469
41202#I652#Occlusion and stenosis of carotid artery	European	URmtr	Chapter IX Diseases of the circulatory system	0.0477	212224	984	2	0.00203252	211240	73	0.000345578	5.8914	1.4439	24.0392
Union#E83#Disorders of mineral metabolism	South Asian	URmtr	Chapter IV Endocrine nutritional and metabolic diseases	0.0089	4115	229	2	0.00873362	3886	1	0.000257334	34.2291	3.0921	378.912
130821#Source of report of E83 (Disorders of mineral metabolism)	South Asian	URmtr	Chapter IV Endocrine nutritional and metabolic diseases	0.0131	10082	229	2	0.00873362	9853	6	0.000608952	14.4596	2.9027	72.0308
Union#M6280#Other specified disorders of muscle Multiple sites	European	URmtr	Chapter XIII Diseases of the musculoskeletal system and connective tissue	0.052	157855	156	1	0.00641026	157699	53	0.000336083	19.19	2.6372	139.638
Union#M205#Other deformities of toe(s) (acquired)	European	URmtr	Chapter XIII Diseases of the musculoskeletal system and connective tissue	0.0649	102122	2786	3	0.00107681	99336	31	0.000312072	3.4532	1.0551	11.3021
41202#Block M15-M19#M15-M19 Arthrosis	South Asian	URmtr	Chapter XIII Diseases of the musculoskeletal system and connective tissue	0.047	6210	814	2	0.002457	5396	1	0.000185322	13.2882	1.2035	146.717
131369#Source of report of I64 (Stroke not specified as haemorrhage or infarction)	European	URmtr	Chapter IX Diseases of the circulatory system	0.0444	349555	9425	7	0.000742706	340130	113	0.000332226	2.2365	1.0421	4.7998
41202#L038#Cellulitis of other sites	European	URmtr	Chapter XII Diseases of the skin and subcutaneous tissue	0.0565	407694	158	1	0.00632911	407536	149	0.000365612	17.4149	2.4219	125.224
Union#M063#Rheumatoid nodule	European	URmtr	Chapter XIII Diseases of the musculoskeletal system and connective tissue	0.0766	115899	225	1	0.00444444	115674	40	0.000345799	12.9056	1.7665	94.2861
Union#I781#Naevus non-neoplastic	European	URmtr	Chapter IX Diseases of the circulatory system	0.0661	152164	1119	2	0.00178731	151045	55	0.00036413	4.9154	1.1975	20.1764
131467#Source of report of J31 (Chronic rhinitis nasopharyngitis and pharyngitis)	South Asian	URmtr	Chapter X Diseases of the respiratory system	0.0049	10082	137	2	0.0145985	9945	6	0.000603318	24.5407	4.9087	122.689
41202#K659#Peritonitis unspecified	European	URmtr	Chapter XI Diseases of the digestive system	0.0498	202272	152	1	0.00657895	202120	67	0.000331486	19.9716	2.7547	144.795
40006#D00#Carcinoma in situ of oral cavity oesophagus and stomach	European	URmtr	Chapter II Neoplasms	0.044	228479	151	1	0.00662252	228328	67	0.000293438	22.7125	3.1326	164.674
41202#N604#Mammary duct ectasia	European	URmtr	Chapter XIV Diseases of the genitourinary system	0.0826	173467	249	1	0.00401606	173218	59	0.000340611	11.8343	1.6332	85.752
40002#Block C76-C80#C76-C80 Malignant neoplasms of ill-defined secondary and unspecified sites	South Asian	URmtr	Chapter II Neoplasms	0.0349	9028	40	1	0.025	8988	7	0.000778816	32.8974	3.9535	273.745
41202#C508#Malignant neoplasm: Overlapping lesion of breast	European	URmtr	Chapter II Neoplasms	0.0564	173254	946	2	0.00211416	172308	68	0.000394642	5.3664	1.3133	21.9282
131107#Source of report of G83 (Other paralytic syndromes)	South Asian	URmtr	Chapter VI Diseases of the nervous system	0.0305	10082	39	1	0.025641	10043	7	0.000697003	37.7293	4.5314	314.141
41202#K598#Other specified functional intestinal disorders	European	URmtr	Chapter XI Diseases of the digestive system	0.0999	208206	304	1	0.00328947	207902	71	0.000341507	9.6607	1.3379	69.7583
Union#Block M15-M19#M15-M19 Arthrosis	European	URmtr	Chapter XIII Diseases of the musculoskeletal system and connective tissue	0.0632	233907	92681	43	0.000463957	141226	44	0.000311557	1.4894	0.9782	2.2676
Union#Block M15-M19#M15-M19 Arthrosis	South Asian	URmtr	Chapter XIII Diseases of the musculoskeletal system and connective tissue	0.0901	4008	1712	5	0.00292056	2296	1	0.00043554	6.7223	0.7846	57.5941
Union#H57#Other disorders of eye and adnexa	European	URmtr	Chapter VII Diseases of the eye and adnexa	0.0439	254795	7600	6	0.000789474	247195	80	0.000323631	2.4406	1.0643	5.5967
Union#I898#Other specified noninfective disorders of lymphatic vessels and lymph nodes	European	URmtr	Chapter IX Diseases of the circulatory system	0.0845	133575	256	1	0.00390625	133319	45	0.000337536	11.6143	1.5948	84.5801
Union#D001#Carcinoma in situ: Oesophagus	European	URmtr	Chapter II Neoplasms	0.0312	171476	92	1	0.0108696	171384	58	0.000338421	32.4604	4.4484	236.867
Union#A39#Meningococcal infection	European	URmtr	Chapter I Certain infectious and parasitic diseases	0.0409	294700	108	1	0.00925926	294592	113	0.000383581	24.3552	3.3703	176.003
Union#R031#Nonspecific low blood-pressure reading	South Asian	URmtr	Chapter XVIII Symptoms signs and abnormal clinical and laboratory findings not elsewhere classified	0.0807	1652	68	1	0.0147059	1584	1	0.000631313	23.6269	1.4619	381.84
41202#M62#Other disorders of muscle	European	URmtr	Chapter XIII Diseases of the musculoskeletal system and connective tissue	0.0387	284316	853	2	0.00234467	283463	101	0.000356308	6.5936	1.624	26.7704
120001#Ever had rheumatoid arthritis affecting one or more joints	European	URmtr	Chapter XIII Diseases of the musculoskeletal system and connective tissue	0.067	135132	9995	5	0.00050025	125137	25	0.000199781	2.5047	0.9586	6.5444
Union#Z512#Other chemotherapy	South Asian	URmtr	Chapter XXI Factors influencing health status and contact with health services	0.0055	2909	334	3	0.00898204	2575	1	0.00038835	23.3293	2.4196	224.936
41202#M131#Monoarthritis not elsewhere classified	European	URmtr	Chapter XIII Diseases of the musculoskeletal system and connective tissue	0.0285	321023	85	1	0.0117647	320938	108	0.000336514	35.3649	4.8797	256.301
Union#D683#Haemorrhagic disorder due to circulating anticoagulants	European	URmtr	Chapter III Diseases of the blood and blood-forming organs and certain disorders involving the immune mechanism	0.046	276808	129	1	0.00775194	276679	100	0.00036143	21.6077	2.9912	156.09
41202#C062#Malignant neoplasm: Retromolar area	European	URmtr	Chapter II Neoplasms	0.0128	318021	36	1	0.0277778	317985	113	0.000355363	80.3722	10.9171	591.704
Union#C95#Leukaemia of unspecified cell type	European	URmtr	Chapter II Neoplasms	0.0639	201622	190	1	0.00526316	201432	69	0.000342547	15.4408	2.1334	111.755
Union#M548#Other dorsalgia	European	URmtr	Chapter XIII Diseases of the musculoskeletal system and connective tissue	0.0105	134528	406	2	0.00492611	134122	49	0.000365339	13.5455	3.283	55.8881
Union#Block I70-I79#I70-I79 Diseases of arteries arterioles and capillaries	European	URmtr	Chapter IX Diseases of the circulatory system	0.0477	147843	19622	13	0.000662522	128221	44	0.000343158	1.9313	1.0401	3.5862
41202#Block I95-I99#I95-I99 Other and unspecified disorders of the circulatory system	South Asian	URmtr	Chapter IX Diseases of the circulatory system	0.0795	4991	82	1	0.0121951	4909	4	0.00081483	15.1389	1.6736	136.946
Union#H184#Corneal degeneration	South Asian	URmtr	Chapter VII Diseases of the eye and adnexa	0.0609	5395	84	1	0.0119048	5311	3	0.000564865	21.3173	2.1945	207.077
Union#N39#Other disorders of urinary system	South Asian	URmtr	Chapter XIV Diseases of the genitourinary system	0.0752	4291	1177	2	0.00169924	3114	0	0
41202#H26#Other cataract	South Asian	URmtr	Chapter VII Diseases of the eye and adnexa	0.0916	8973	1469	3	0.00204221	7504	4	0.000533049	3.837	0.8578	17.1621
41202#I611#Intracerebral haemorrhage in hemisphere cortical	European	URmtr	Chapter IX Diseases of the circulatory system	0.0918	273472	283	1	0.00353357	273189	92	0.000336763	10.5264	1.462	75.7901
Union#C496#Malignant neoplasm: Connective and soft tissue of trunk unspecified	European	URmtr	Chapter II Neoplasms	0.0183	273834	52	1	0.0192308	273782	96	0.000350644	55.8999	7.6473	408.615
20002#1238#pituitary adenoma|tumour	European	URmtr	Chapter IV Endocrine nutritional and metabolic diseases	0.0989	350557	299	1	0.00334448	350258	121	0.00034546	9.7104	1.3523	69.7246
20002#1200#ureteric obstruction|hydronephrosis	European	URmtr	Chapter XIV Diseases of the genitourinary system	0.098	301648	299	1	0.00334448	301349	103	0.000341796	9.8145	1.3649	70.5714
Union#H251#Senile nuclear cataract	European	URmtr	Chapter VII Diseases of the eye and adnexa	0.046	276327	20462	12	0.000586453	255865	80	0.000312665	1.8762	1.0226	3.4424
Union#Block L60-L75#L60-L75 Disorders of skin appendages	South Asian	URmtr	Chapter XII Diseases of the skin and subcutaneous tissue	0.0932	6492	310	1	0.00322581	6182	1	0.00016176	20.0032	1.2482	320.572
41202#M48#Other spondylopathies	South Asian	URmtr	Chapter XIII Diseases of the musculoskeletal system and connective tissue	0.0557	7406	140	1	0.00714286	7266	2	0.000275255	26.1295	2.3554	289.868
131149#Source of report of H15 (Disorders of sclera)	European	URmtr	Chapter VII Diseases of the eye and adnexa	0.0755	387111	1221	2	0.001638	385890	141	0.000365389	4.4886	1.1104	18.1451
41202#C830#Small cell B-cell lymphoma	European	URmtr	Chapter II Neoplasms	0.0989	258433	286	1	0.0034965	258147	93	0.00036026	9.736	1.3524	70.089
Union#Block K50-K52#K50-K52 Noninfective enteritis and colitis	European	URmtr	Chapter XI Diseases of the digestive system	0.0903	187310	29977	16	0.000533743	157333	50	0.000317797	1.6799	0.9566	2.95
Union#I720#Aneurysm and dissection of carotid artery	European	URmtr	Chapter IX Diseases of the circulatory system	0.0657	193273	202	1	0.0049505	193071	64	0.000331484	15.0037	2.0714	108.677
Union#C787#Secondary malignant neoplasm of liver and intrahepatic bile duct	South Asian	URmtr	Chapter II Neoplasms	0.0562	7509	72	1	0.0138889	7437	5	0.000672314	20.9352	2.4149	181.488
Union#B15#Acute hepatitis A	European	URmtr	Chapter I Certain infectious and parasitic diseases	0.0681	269153	1080	2	0.00185185	268073	104	0.000387954	4.7804	1.1783	19.3945
41202#M2552#Pain in joint Upper arm	European	URmtr	Chapter XIII Diseases of the musculoskeletal system and connective tissue	0.0337	321039	101	1	0.00990099	320938	108	0.000336514	29.7065	4.1065	214.896
131853#Source of report of M07 (Psoriatic and enteropathic arthropathies)	South Asian	URmtr	Chapter XIII Diseases of the musculoskeletal system and connective tissue	0.0282	10082	36	1	0.0277778	10046	7	0.000696795	40.9755	4.9112	341.867
Union#J180#Bronchopneumonia unspecified	South Asian	URmtr	Chapter X Diseases of the respiratory system	0.0158	4550	36	1	0.0277778	4514	1	0.000221533	128.943	7.9061	2102.98
41202#Block I05-I09#I05-I09 Chronic rheumatic heart diseases	European	URmtr	Chapter IX Diseases of the circulatory system	0.0818	273000	1436	2	0.00139276	271564	88	0.000324049	4.3026	1.0583	17.4924
Union#M2552#Pain in joint Upper arm	European	URmtr	Chapter XIII Diseases of the musculoskeletal system and connective tissue	0.0626	157888	189	1	0.00529101	157699	53	0.000336083	15.8216	2.1767	115.001
131877#Source of report of M19 (Other arthrosis)	South Asian	URmtr	Chapter XIII Diseases of the musculoskeletal system and connective tissue	0.079	7927	1450	3	0.00206897	6477	3	0.000463177	4.4741	0.9021	22.1902
Union#M131#Monoarthritis not elsewhere classified	European	URmtr	Chapter XIII Diseases of the musculoskeletal system and connective tissue	0.0461	157837	138	1	0.00724638	157699	53	0.000336083	21.7113	2.9813	158.114
40002#C788#Secondary malignant neoplasm of other and unspecified digestive organs	European	URmtr	Chapter II Neoplasms	0.0253	227201	70	1	0.0142857	227131	82	0.000361025	40.1288	5.5075	292.388
Union#M1399#Arthritis unspecified Site unspecified	South Asian	URmtr	Chapter XIII Diseases of the musculoskeletal system and connective tissue	0.0829	2460	204	1	0.00490196	2256	0	0
Union#K768#Other specified diseases of liver	European	URmtr	Chapter XI Diseases of the digestive system	0.005	168651	3279	5	0.00152486	165372	52	0.000314443	4.8553	1.9381	12.1634
Union#M545#Low back pain	South Asian	URmtr	Chapter XIII Diseases of the musculoskeletal system and connective tissue	0.0232	2785	425	2	0.00470588	2360	0	0
41202#Block H25-H28#H25-H28 Disorders of lens	South Asian	URmtr	Chapter VII Diseases of the eye and adnexa	0.0803	9664	2160	4	0.00185185	7504	4	0.000533049	3.4787	0.8693	13.9211
41202#M652#Calcific tendinitis	European	URmtr	Chapter XIII Diseases of the musculoskeletal system and connective tissue	0.0124	230315	35	1	0.0285714	230280	81	0.000351746	83.5871	11.3065	617.944
Union#G44#Other headache syndromes	African	URmtr	Chapter VI Diseases of the nervous system	0.0571	5699	165	1	0.00606061	5534	1	0.000180701	33.7378	2.101	541.761
130623#Source of report of D50 (Iron deficiency anaemia)	South Asian	URmtr	Chapter III Diseases of the blood and blood-forming organs and certain disorders involving the immune mechanism	0.0851	7792	1468	3	0.0020436	6324	3	0.000474383	4.3147	0.8699	21.3994
40006#D001#Carcinoma in situ: Oesophagus	European	URmtr	Chapter II Neoplasms	0.0218	197745	66	1	0.0151515	197679	65	0.000328816	46.7725	6.394	342.142
40002#I272#Other secondary pulmonary hypertension	European	URmtr	Chapter IX Diseases of the circulatory system	0.051	373565	155	1	0.00645161	373410	125	0.000334753	19.3914	2.6931	139.629
41202#A39#Meningococcal infection	European	URmtr	Chapter I Certain infectious and parasitic diseases	0.0264	431249	74	1	0.0135135	431175	155	0.000359483	38.0928	5.2613	275.8
41202#Block J09-J18#J09-J18 Influenza and pneumonia	South Asian	URmtr	Chapter X Diseases of the respiratory system	0.0345	7990	411	2	0.00486618	7579	4	0.000527774	9.2604	1.6912	50.7073
40002#G70#Myasthenia gravis and other myoneural disorders	European	URmtr	Chapter VI Diseases of the nervous system	0.0116	455257	33	1	0.030303	455224	160	0.000351475	88.8797	12.0718	654.386
Union#L930#Discoid lupus erythematosus	European	URmtr	Chapter XII Diseases of the skin and subcutaneous tissue	0.0909	188218	256	1	0.00390625	187962	69	0.000367095	10.6788	1.4774	77.1867
41202#M715#Other bursitis not elsewhere classified	European	URmtr	Chapter XIII Diseases of the musculoskeletal system and connective tissue	0.0125	320975	37	1	0.027027	320938	108	0.000336514	82.518	11.2127	607.278
40011#8076#Squamous cell carcinoma| micro-invasive	European	URmtr	Chapter II Neoplasms	0.039	269540	106	1	0.00943396	269434	100	0.000371148	25.6509	3.545	185.605
Union#M85#Other disorders of bone density and structure	European	URmtr	Chapter XIII Diseases of the musculoskeletal system and connective tissue	0.0573	121122	22843	14	0.000612879	98279	32	0.000325604	1.8828	1.0046	3.5289
Union#M715#Other bursitis not elsewhere classified	European	URmtr	Chapter XIII Diseases of the musculoskeletal system and connective tissue	0.022	157764	65	1	0.0153846	157699	53	0.000336083	46.4758	6.3307	341.195
131885#Source of report of M23 (Internal derangement of knee)	South Asian	URmtr	Chapter XIII Diseases of the musculoskeletal system and connective tissue	0.0059	10082	509	3	0.00589391	9573	5	0.000522302	11.3455	2.7038	47.6074
Union#J84#Other interstitial pulmonary diseases	South Asian	URmtr	Chapter X Diseases of the respiratory system	0.0445	4618	104	1	0.00961538	4514	1	0.000221533	43.8155	2.7217	705.368
131873#Source of report of M17 (Gonarthrosis [arthrosis of knee])	South Asian	URmtr	Chapter XIII Diseases of the musculoskeletal system and connective tissue	0.0642	8258	1173	3	0.00255754	7085	4	0.000564573	4.5391	1.0146	20.3073
Union#M53#Other dorsopathies not elsewhere classified	South Asian	URmtr	Chapter XIII Diseases of the musculoskeletal system and connective tissue	0.0691	2172	150	1	0.00666667	2022	0	0
41202#M471#Other spondylosis with myelopathy	European	URmtr	Chapter XIII Diseases of the musculoskeletal system and connective tissue	0.0837	272948	262	1	0.00381679	272686	90	0.00033005	11.6048	1.6109	83.5971
41202#M5459#Low back pain Site unspecified	South Asian	URmtr	Chapter XIII Diseases of the musculoskeletal system and connective tissue	0.0252	7328	62	1	0.016129	7266	2	0.000275255	59.541	5.328	665.379
Union#Z800#Family history of malignant neoplasm of digestive organs	European	URmtr	Chapter XXI Factors influencing health status and contact with health services	0.0937	150662	13219	9	0.000680838	137443	48	0.000349236	1.9502	0.9567	3.9752
41202#Block C64-C68#C64-C68 Malignant neoplasms of urinary tract	European	URmtr	Chapter II Neoplasms	0.0279	211508	6244	6	0.000960922	205264	72	0.000350768	2.7412	1.1914	6.3066
Union#M626#Muscle strain	European	URmtr	Chapter XIII Diseases of the musculoskeletal system and connective tissue	0.0409	157821	122	1	0.00819672	157699	53	0.000336083	24.5823	3.3723	179.189
Union#Chapter X#Chapter X Diseases of the respiratory system	South Asian	URmtr	Chapter X Diseases of the respiratory system	0.0382	7449	2935	5	0.00170358	4514	1	0.000221533	7.7014	0.8993	65.9551
41202#C67#Malignant neoplasm of bladder	European	URmtr	Chapter II Neoplasms	0.0531	199573	4206	4	0.000951022	195367	63	0.00032247	2.951	1.0736	8.1112
Union#D573#Sickle-cell trait	African	URmtr	Chapter III Diseases of the blood and blood-forming organs and certain disorders involving the immune mechanism	0.0894	5057	452	1	0.00221239	4605	0	0
41202#K575#Diverticular disease of both small and large intestine without perforation or abscess	European	URmtr	Chapter XI Diseases of the digestive system	0.025	254020	73	1	0.0136986	253947	87	0.000342591	40.5268	5.5691	294.915
Union#K051#Chronic gingivitis	European	URmtr	Chapter XI Diseases of the digestive system	0.0491	165529	157	1	0.00636943	165372	52	0.000314443	20.3797	2.7998	148.341
Union#K659#Peritonitis unspecified	European	URmtr	Chapter XI Diseases of the digestive system	0.0215	137977	675	2	0.00296296	137302	44	0.000320461	9.2704	2.2428	38.3184
Union#M069#Rheumatoid arthritis unspecified	European	URmtr	Chapter XIII Diseases of the musculoskeletal system and connective tissue	0.0028	130950	8653	9	0.0010401	122297	37	0.000302542	3.4404	1.66	7.1306
41202#I63#Cerebral infarction	European	URmtr	Chapter IX Diseases of the circulatory system	0.0096	251306	8539	8	0.000936878	242767	79	0.000325415	2.8808	1.3917	5.9631
130777#Source of report of E56 (Other vitamin deficiencies)	European	URmtr	Chapter IV Endocrine nutritional and metabolic diseases	0.0896	363654	251	1	0.00398406	363403	135	0.000371488	10.7635	1.4993	77.2704
20001#1023#rectal cancer	European	URmtr	Chapter II Neoplasms	0.0064	342652	325	2	0.00615385	342327	123	0.000359306	17.2269	4.2421	69.9568
40011#8501#Comedocarcinoma	European	URmtr	Chapter II Neoplasms	0.0435	249197	119	1	0.00840336	249078	92	0.000369362	22.9353	3.1702	165.927
Union#D313#Benign neoplasm: Choroid	European	URmtr	Chapter II Neoplasms	0.0773	274009	227	1	0.00440529	273782	96	0.000350644	12.6146	1.7513	90.8626
Union#K831#Obstruction of bile duct	European	URmtr	Chapter XI Diseases of the digestive system	0.0337	141209	2122	3	0.00141376	139087	44	0.000316349	4.4739	1.3881	14.4197
41202#K22#Other diseases of oesophagus	European	URmtr	Chapter XI Diseases of the digestive system	0.0502	206494	12617	9	0.000713323	193877	67	0.00034558	2.0649	1.0294	4.1419
Union#C78#Secondary malignant neoplasm of respiratory and digestive organs	European	URmtr	Chapter II Neoplasms	0.0587	286890	13108	9	0.000686604	273782	96	0.000350644	1.9588	0.9889	3.8799
Union#R77#Other abnormalities of plasma proteins	South Asian	URmtr	Chapter XVIII Symptoms signs and abnormal clinical and laboratory findings not elsewhere classified	0.0416	1618	34	1	0.0294118	1584	1	0.000631313	47.9697	2.9369	783.509
20002#1541#carpal tunnel syndrome	South Asian	URmtr	Chapter VI Diseases of the nervous system	0.0277	4865	34	1	0.0294118	4831	3	0.000620989	48.7677	4.9437	481.077
20002#1309#osteoporosis	South Asian	URmtr	Chapter XIII Diseases of the musculoskeletal system and connective tissue	0.099	4190	143	1	0.00699301	4047	2	0.000494193	14.243	1.2839	157.999
41202#C491#Malignant neoplasm: Connective and soft tissue of upper limb including shoulder	European	URmtr	Chapter II Neoplasms	0.0316	194326	89	1	0.011236	194237	69	0.000355236	31.9776	4.3923	232.809
Union#G94#Other disorders of brain in diseases classified elsewhere	European	URmtr	Chapter VI Diseases of the nervous system	0.0693	299118	185	1	0.00540541	298933	115	0.000384702	14.1218	1.9619	101.649
131829#Source of report of L93 (Lupus erythematosus)	European	URmtr	Chapter XII Diseases of the skin and subcutaneous tissue	0.0123	324884	455	2	0.0043956	324429	117	0.000360634	12.238	3.0156	49.6651
41202#N11#Chronic tubulo-interstitial nephritis	European	URmtr	Chapter XIV Diseases of the genitourinary system	0.0408	271342	119	1	0.00840336	271223	94	0.000346578	24.4437	3.3795	176.799
41202#N202#Calculus of kidney with calculus of ureter	European	URmtr	Chapter XIV Diseases of the genitourinary system	0.0209	238985	669	2	0.00298954	238316	77	0.0003231	9.2774	2.2744	37.8431
41202#R69#Unknown and unspecified causes of morbidity	South Asian	URmtr	Chapter XVIII Symptoms signs and abnormal clinical and laboratory findings not elsewhere classified	0.0667	6120	548	2	0.00364964	5572	3	0.000538406	6.7998	1.1337	40.7832
131927#Source of report of M53 (Other dorsopathies not elsewhere classified)	South Asian	URmtr	Chapter XIII Diseases of the musculoskeletal system and connective tissue	0.0972	7414	150	1	0.00666667	7264	4	0.000550661	12.1812	1.3533	109.644
Union#K579#Diverticular disease of intestine part unspecified without perforation or abscess	European	URmtr	Chapter XI Diseases of the digestive system	0.0605	180742	17866	1	5.59722e-05	162876	52	0.000319261	0.1753	0.0242	1.2679
41202#D239#Benign neoplasm: Skin unspecified	European	URmtr	Chapter II Neoplasms	0.0387	318095	110	1	0.00909091	317985	113	0.000355363	25.8076	3.5718	186.467
41202#R10#Abdominal and pelvic pain	South Asian	URmtr	Chapter XVIII Symptoms signs and abnormal clinical and laboratory findings not elsewhere classified	0.0535	5350	1039	3	0.00288739	4311	2	0.000463929	6.2389	1.0411	37.3867
Union#Block L40-L45#L40-L45 Papulosquamous disorders	South Asian	URmtr	Chapter XII Diseases of the skin and subcutaneous tissue	0.0608	6379	197	1	0.00507614	6182	1	0.00016176	31.5357	1.9652	506.045
Union#R01#Cardiac murmurs and other cardiac sounds	South Asian	URmtr	Chapter XVIII Symptoms signs and abnormal clinical and laboratory findings not elsewhere classified	0.0603	1634	50	1	0.02	1584	1	0.000631313	32.3061	1.9914	524.087
40011#8851#Liposarcoma| well differentiated	European	URmtr	Chapter II Neoplasms	0.0145	311753	43	1	0.0232558	311710	105	0.000336852	70.6587	9.6356	518.149
41202#J10#Influenza due to identified seasonal influenza virus	European	URmtr	Chapter X Diseases of the respiratory system	0.0484	406308	1008	2	0.00198413	405300	139	0.000342956	5.7949	1.433	23.4345
41202#N320#Bladder-neck obstruction	South Asian	URmtr	Chapter XIV Diseases of the genitourinary system	0.0716	4478	66	1	0.0151515	4412	4	0.000906618	16.9538	1.8692	153.774
Union#C491#Malignant neoplasm: Connective and soft tissue of upper limb including shoulder	European	URmtr	Chapter II Neoplasms	0.0405	176984	118	1	0.00847458	176866	61	0.000344894	24.773	3.4057	180.197
Union#D464#Refractory anaemia unspecified	European	URmtr	Chapter II Neoplasms	0.0309	189770	96	1	0.0104167	189674	61	0.000321604	32.7201	4.4897	238.46
41202#Block H30-H36#H30-H36 Disorders of choroid and retina	European	URmtr	Chapter VII Diseases of the eye and adnexa	0.0795	352126	9810	0	0	342316	111	0.000324262	0
41202#Q231#Congenital insufficiency of aortic valve	European	URmtr	Chapter XVII Congenital malformations deformations and chromosomal abnormalities	0.0005524	326955	94	2	0.0212766	326861	116	0.000354891	61.2341	14.9098	251.487
41202#J91#Pleural effusion in conditions classified elsewhere	European	URmtr	Chapter X Diseases of the respiratory system	0.0259	405376	76	1	0.0131579	405300	139	0.000342956	38.8644	5.3659	281.49
41202#M1991#Arthrosis unspecified Shoulder region	European	URmtr	Chapter XIII Diseases of the musculoskeletal system and connective tissue	0.0198	276781	1559	3	0.00192431	275222	98	0.000356076	5.4127	1.7141	17.0922
Union#C38#Malignant neoplasm of heart mediastinum and pleura	European	URmtr	Chapter II Neoplasms	0.0466	213805	136	1	0.00735294	213669	74	0.00034633	21.3809	2.9509	154.918
132475#Source of report of Q24 (Other congenital malformations of heart)	European	URmtr	Chapter XVII Congenital malformations deformations and chromosomal abnormalities	0.0106	396100	422	2	0.00473934	395678	142	0.000358878	13.2641	3.2744	53.7312
41202#M480#Spinal stenosis	South Asian	URmtr	Chapter XIII Diseases of the musculoskeletal system and connective tissue	0.0526	7398	132	1	0.00757576	7266	2	0.000275255	27.7252	2.4984	307.677
41202#K30#Functional dyspepsia	South Asian	URmtr	Chapter XI Diseases of the digestive system	0.0014	5048	362	3	0.00828729	4686	1	0.000213402	39.1504	4.0619	377.348
41202#M069#Rheumatoid arthritis unspecified	European	URmtr	Chapter XIII Diseases of the musculoskeletal system and connective tissue	0.0344	232938	2089	3	0.00143609	230849	76	0.00032922	4.367	1.3765	13.8543
Union#E882#Lipomatosis not elsewhere classified	European	URmtr	Chapter IV Endocrine nutritional and metabolic diseases	0.0248	252994	74	1	0.0135135	252920	85	0.000336075	40.747	5.599	296.54
Union#C679#Malignant neoplasm: Bladder unspecified	European	URmtr	Chapter II Neoplasms	0.0493	176944	4211	4	0.000949893	172733	54	0.000312621	3.0404	1.1006	8.3989
Union#M45X2#Ankylosing spondylitis Cervical region	European	URmtr	Chapter XIII Diseases of the musculoskeletal system and connective tissue	0.0383	157813	114	1	0.00877193	157699	53	0.000336083	26.3226	3.609	191.984
41202#M511#Lumbar and other intervertebral disc disorders with radiculopathy	South Asian	URmtr	Chapter XIII Diseases of the musculoskeletal system and connective tissue	0.0564	7408	142	1	0.00704225	7266	2	0.000275255	25.7589	2.3222	285.733
Union#D049#Carcinoma in situ: Skin unspecified	European	URmtr	Chapter II Neoplasms	0.0895	232150	262	1	0.00381679	231888	82	0.000353619	10.831	1.502	78.1058
Union#C16#Malignant neoplasm of stomach	European	URmtr	Chapter II Neoplasms	0.0828	190134	1622	2	0.00123305	188512	54	0.000286454	4.3086	1.0496	17.6868
Union#L57#Skin changes due to chronic exposure to nonionizing radiation	European	URmtr	Chapter XII Diseases of the skin and subcutaneous tissue	0.0484	253861	20852	2	9.59141e-05	233009	86	0.000369084	0.2598	0.0639	1.0557
Union#M895#Osteolysis	European	URmtr	Chapter XIII Diseases of the musculoskeletal system and connective tissue	0.0536	157860	161	1	0.00621118	157699	53	0.000336083	18.5903	2.5553	135.248
Union#C795#Secondary malignant neoplasm of bone and bone marrow	South Asian	URmtr	Chapter II Neoplasms	0.0554	7508	71	1	0.0140845	7437	5	0.000672314	21.2343	2.449	184.113
Union#K05#Gingivitis and periodontal diseases	South Asian	URmtr	Chapter XI Diseases of the digestive system	0.0454	3878	89	1	0.011236	3789	1	0.000263922	43.0455	2.6707	693.784
131165#Source of report of H25 (Senile cataract)	European	URmtr	Chapter VII Diseases of the eye and adnexa	0.0302	420310	33691	19	0.000563949	386619	125	0.000323316	1.7447	1.0766	2.8273
41202#N39#Other disorders of urinary system	European	URmtr	Chapter XIV Diseases of the genitourinary system	0.0656	294386	21622	13	0.000601239	272764	95	0.000348286	1.7267	0.967	3.0833
41202#J101#Influenza with other respiratory manifestations seasonal influenza virus identified	European	URmtr	Chapter X Diseases of the respiratory system	0.02	405921	621	2	0.00322061	405300	139	0.000342956	9.4179	2.3269	38.1184
Union#G632#Diabetic polyneuropathy	South Asian	URmtr	Chapter VI Diseases of the nervous system	0.0708	5426	66	1	0.0151515	5360	5	0.000932836	16.4769	1.8984	143.011
41202#M159#Polyarthrosis unspecified	South Asian	URmtr	Chapter XIII Diseases of the musculoskeletal system and connective tissue	0.0122	4685	57	1	0.0175439	4628	0	0
Union#H50#Other strabismus	European	URmtr	Chapter VII Diseases of the eye and adnexa	0.0504	269046	2585	3	0.00116054	266461	83	0.00031149	3.7289	1.1777	11.8065
41202#Block R40-R46#R40-R46 Symptoms and signs involving cognition perception emotional state and behaviour	European	URmtr	Chapter XVIII Symptoms signs and abnormal clinical and laboratory findings not elsewhere classified	0.058	250795	8223	6	0.000729661	242572	78	0.000321554	2.2701	0.9892	5.2095
Union#K081#Loss of teeth due to accident extraction or local periodontal disease	European	URmtr	Chapter XI Diseases of the digestive system	0.0778	165625	253	1	0.00395257	165372	52	0.000314443	12.616	1.7373	91.6133
41202#I829#Embolism and thrombosis of unspecified vein	European	URmtr	Chapter IX Diseases of the circulatory system	0.0262	348024	79	1	0.0126582	347945	116	0.000333386	38.4426	5.303	278.682
Union#D23#Other benign neoplasms of skin	South Asian	URmtr	Chapter II Neoplasms	0.0637	7519	82	1	0.0121951	7437	5	0.000672314	18.3506	2.1201	158.836
40006#C06#Malignant neoplasm of other and unspecified parts of mouth	European	URmtr	Chapter II Neoplasms	0.036	341789	109	1	0.00917431	341680	114	0.000333646	27.7425	3.8396	200.449
Union#A099#Gastroenteritis and colitis of unspecified origin	European	URmtr	Chapter I Certain infectious and parasitic diseases	0.0494	302178	19336	2	0.000103434	282842	109	0.000385374	0.2683	0.0663	1.0866
Union#L859#Epidermal thickening unspecified	European	URmtr	Chapter XII Diseases of the skin and subcutaneous tissue	0.0321	269714	737	2	0.0027137	268977	100	0.000371779	7.3164	1.8013	29.7166
Union#C64#Malignant neoplasm of kidney except renal pelvis	European	URmtr	Chapter II Neoplasms	0.084	205621	2815	3	0.00106572	202806	72	0.000355019	3.004	0.9459	9.5399
40006#D049#Carcinoma in situ: Skin unspecified	European	URmtr	Chapter II Neoplasms	0.0415	284627	127	1	0.00787402	284500	94	0.000330404	24.0127	3.3216	173.591
40002#C78#Secondary malignant neoplasm of respiratory and digestive organs	European	URmtr	Chapter II Neoplasms	0.0579	301628	1146	2	0.0017452	300482	100	0.000332799	5.2514	1.2938	21.3153
40002#C259#Malignant neoplasm: Pancreas unspecified	European	URmtr	Chapter II Neoplasms	0.0173	242835	53	1	0.0188679	242782	79	0.000325395	59.0806	8.0679	432.643
Union#Block E15-E16#E15-E16 Other disorders of glucose regulation and pancreatic internal secretion	South Asian	URmtr	Chapter IV Endocrine nutritional and metabolic diseases	0.096	3210	158	1	0.00632911	3052	1	0.000327654	19.4331	1.2098	312.147
40002#I119#Hypertensive heart disease without (congestive) heart failure	European	URmtr	Chapter IX Diseases of the circulatory system	0.009	254218	429	2	0.004662	253789	82	0.000323103	14.4917	3.5525	59.1169
131723#Source of report of L21 (Seborrhoeic dermatitis)	European	URmtr	Chapter XII Diseases of the skin and subcutaneous tissue	0.0191	435259	9322	8	0.000858185	425937	147	0.000345121	2.4879	1.2209	5.0698
131723#Source of report of L21 (Seborrhoeic dermatitis)	South Asian	URmtr	Chapter XII Diseases of the skin and subcutaneous tissue	0.009	10082	188	2	0.0106383	9894	6	0.000606428	17.7204	3.5531	88.3771
131779#Source of report of L63 (Alopecia areata)	European	URmtr	Chapter XII Diseases of the skin and subcutaneous tissue	0.0286	394274	799	2	0.00250313	393475	127	0.000322765	7.7722	1.9194	31.4715
Union#J38#Diseases of vocal cords and larynx not elsewhere classified	European	URmtr	Chapter X Diseases of the respiratory system	0.0715	196793	3989	4	0.00100276	192804	73	0.000378623	2.6501	0.9681	7.2541
Union#J30#Vasomotor and allergic rhinitis	South Asian	URmtr	Chapter X Diseases of the respiratory system	0.0334	5752	1238	3	0.00242326	4514	1	0.000221533	10.9628	1.1393	105.487
Union#J385#Laryngeal spasm	European	URmtr	Chapter X Diseases of the respiratory system	0.0456	213582	123	1	0.00813008	213459	80	0.000374779	21.8626	3.018	158.374
41202#Block M70-M79#M70-M79 Other soft tissue disorders	South Asian	URmtr	Chapter XIII Diseases of the musculoskeletal system and connective tissue	0.087	7098	937	2	0.00213447	6161	2	0.000324623	6.5872	0.9267	46.8209
131137#Source of report of H04 (Disorders of lacrimal system)	South Asian	URmtr	Chapter VII Diseases of the eye and adnexa	0.0972	8471	657	2	0.00304414	7814	5	0.000639877	4.7689	0.9234	24.6283
41202#Block E10-E14#E10-E14 Diabetes mellitus	South Asian	URmtr	Chapter IV Endocrine nutritional and metabolic diseases	0.0933	7784	151	1	0.00662252	7633	4	0.00052404	12.715	1.4127	114.443
Union#M799#Soft tissue disorder unspecified	South Asian	URmtr	Chapter XIII Diseases of the musculoskeletal system and connective tissue	0.0225	2439	218	2	0.00917431	2221	1	0.000450248	20.5556	1.8563	227.623
Union#C25#Malignant neoplasm of pancreas	European	URmtr	Chapter II Neoplasms	0.0402	240228	2129	3	0.00140911	238099	82	0.000344395	4.0959	1.2932	12.9734
41202#Z86#Personal history of certain other diseases	European	URmtr	Chapter XXI Factors influencing health status and contact with health services	0.0321	374811	97	1	0.0103093	374714	125	0.000333588	31.2157	4.3187	225.629
41202#Chapter VIII#Chapter VIII Diseases of the ear and mastoid process	European	URmtr	Chapter VIII Diseases of the ear and mastoid process	0.0541	449651	9611	0	0	440040	162	0.000368148	0
41202#C160#Malignant neoplasm: Cardia	European	URmtr	Chapter II Neoplasms	0.0215	185651	673	2	0.00297177	184978	60	0.000324363	9.1862	2.2408	37.6592
Union#I829#Embolism and thrombosis of unspecified vein	European	URmtr	Chapter IX Diseases of the circulatory system	0.0657	139937	194	1	0.00515464	139743	48	0.000343488	15.0793	2.0709	109.8
Union#H02#Other disorders of eyelid	European	URmtr	Chapter VII Diseases of the eye and adnexa	0.0825	280943	17145	10	0.00058326	263798	85	0.000322216	1.8106	0.9401	3.4872
Union#J340#Abscess furuncle and carbuncle of nose	European	URmtr	Chapter X Diseases of the respiratory system	0.0794	213677	218	1	0.00458716	213459	80	0.000374779	12.2914	1.7027	88.7302
40006#Block C15-C26#C15-C26 Malignant neoplasms of digestive organs	European	URmtr	Chapter II Neoplasms	0.0997	281771	13758	9	0.000654165	268013	93	0.000346998	1.8858	0.9511	3.7389
Union#C259#Malignant neoplasm: Pancreas unspecified	European	URmtr	Chapter II Neoplasms	0.0322	239997	1879	3	0.00159659	238118	85	0.000356966	4.4782	1.4147	14.1757
Union#M23#Internal derangement of knee	South Asian	URmtr	Chapter XIII Diseases of the musculoskeletal system and connective tissue	0.0131	3295	510	3	0.00588235	2785	1	0.000359066	16.4734	1.7101	158.687
41202#M2351#Chronic instability of knee Anterior cruciate ligament or Anterior horn of medial meniscus	European	URmtr	Chapter XIII Diseases of the musculoskeletal system and connective tissue	0.0454	246990	140	1	0.00714286	246850	81	0.000328134	21.9175	3.029	158.594
Union#N649#Disorder of breast unspecified	European	URmtr	Chapter XIV Diseases of the genitourinary system	0.0808	99592	254	1	0.00393701	99338	32	0.000322133	12.2661	1.6697	90.1113
Union#K314#Gastric diverticulum	European	URmtr	Chapter XI Diseases of the digestive system	0.0736	143271	238	1	0.00420168	143033	45	0.000314613	13.4072	1.8405	97.6651
Union#A09#Other gastroenteritis and colitis of infectious and unspecified origin	European	URmtr	Chapter I Certain infectious and parasitic diseases	0.0356	309898	24484	3	0.000122529	285414	112	0.000392412	0.3122	0.0992	0.9827
Union#J841#Other interstitial pulmonary diseases with fibrosis	South Asian	URmtr	Chapter X Diseases of the respiratory system	0.0345	4594	80	1	0.0125	4514	1	0.000221533	57.1266	3.5413	921.533
Union#M0097#Pyogenic arthritis unspecified Ankle and foot	European	URmtr	Chapter XIII Diseases of the musculoskeletal system and connective tissue	0.023	157767	68	1	0.0147059	157699	53	0.000336083	44.3948	6.0513	325.698
Union#H36#Retinal disorders in diseases classified elsewhere	South Asian	URmtr	Chapter VII Diseases of the eye and adnexa	0.074	4480	425	2	0.00470588	4055	3	0.000739827	6.3861	1.0641	38.3271
41202#L85#Other epidermal thickening	European	URmtr	Chapter XII Diseases of the skin and subcutaneous tissue	0.0645	408651	1115	2	0.00179372	407536	149	0.000365612	4.9131	1.2159	19.8528
41202#R798#Other specified abnormal findings of blood chemistry	European	URmtr	Chapter XVIII Symptoms signs and abnormal clinical and laboratory findings not elsewhere classified	0.0115	145966	5340	6	0.0011236	140626	46	0.000327109	3.4377	1.4676	8.0525
41202#R101#Pain localized to upper abdomen	South Asian	URmtr	Chapter XVIII Symptoms signs and abnormal clinical and laboratory findings not elsewhere classified	0.0603	4920	417	2	0.00479616	4503	3	0.000666223	7.2289	1.2045	43.3861
41202#C79#Secondary malignant neoplasm of other and unspecified sites	South Asian	URmtr	Chapter II Neoplasms	0.0353	8051	48	1	0.0208333	8003	5	0.000624766	34.034	3.901	296.93
Union#G942#Hydrocephalus in other diseases classified elsewhere	European	URmtr	Chapter VI Diseases of the nervous system	0.0294	299010	77	1	0.012987	298933	115	0.000384702	34.1897	4.7144	247.95
20002#1256#acute infective polyneuritis|guillain-barre syndrome	European	URmtr	Chapter VI Diseases of the nervous system	0.0625	339976	189	1	0.00529101	339787	115	0.000338447	15.711	2.1829	113.075
41202#K58#Irritable bowel syndrome	South Asian	URmtr	Chapter XI Diseases of the digestive system	0.0165	3994	33	1	0.030303	3961	1	0.000252461	123.75	7.5735	2022.05
41202#I08#Multiple valve diseases	European	URmtr	Chapter IX Diseases of the circulatory system	0.0667	261296	1194	2	0.00167504	260102	90	0.000346018	4.8474	1.1925	19.7042
Union#M5486#Other dorsalgia Lumbar region	European	URmtr	Chapter XIII Diseases of the musculoskeletal system and connective tissue	0.0129	157737	38	1	0.0263158	157699	53	0.000336083	80.3906	10.8311	596.677
Union#M179#Gonarthrosis unspecified	South Asian	URmtr	Chapter XIII Diseases of the musculoskeletal system and connective tissue	0.0222	3081	866	3	0.0034642	2215	0	0
131849#Source of report of M05 (Seropositive rheumatoid arthritis)	European	URmtr	Chapter XIII Diseases of the musculoskeletal system and connective tissue	0.0935	356775	1373	2	0.00145666	355402	131	0.000368597	3.9562	0.9781	16.0028
131849#Source of report of M05 (Seropositive rheumatoid arthritis)	South Asian	URmtr	Chapter XIII Diseases of the musculoskeletal system and connective tissue	0.041	6327	44	1	0.0227273	6283	5	0.000795798	29.2	3.3409	255.21
Union#J982#Interstitial emphysema	European	URmtr	Chapter X Diseases of the respiratory system	0.0514	138322	128	1	0.0078125	138194	56	0.000405227	19.4232	2.6682	141.392
Union#E859#Amyloidosis unspecified	European	URmtr	Chapter IV Endocrine nutritional and metabolic diseases	0.0585	200278	180	1	0.00555556	200098	66	0.000329838	16.9318	2.3372	122.66
Union#M1900#Primary arthrosis of other joints Multiple sites	European	URmtr	Chapter XIII Diseases of the musculoskeletal system and connective tissue	0.0227	120710	66	1	0.0151515	120644	41	0.000339843	45.2544	6.1331	333.922
Union#M051#Rheumatoid lung disease	European	URmtr	Chapter XIII Diseases of the musculoskeletal system and connective tissue	0.0327	157796	97	1	0.0103093	157699	53	0.000336083	30.9839	4.2417	226.323
Union#Block L00-L08#L00-L08 Infections of the skin and subcutaneous tissue	European	URmtr	Chapter XII Diseases of the skin and subcutaneous tissue	0.0867	242485	21511	3	0.000139464	220974	83	0.00037561	0.3712	0.1173	1.1747
131529#Source of report of J84 (Other interstitial pulmonary diseases)	South Asian	URmtr	Chapter X Diseases of the respiratory system	0.0709	8457	103	1	0.00970874	8354	5	0.000598516	16.3706	1.8956	141.375
41202#M1395#Arthritis unspecified Pelvic region and thigh	European	URmtr	Chapter XIII Diseases of the musculoskeletal system and connective tissue	0.0902	279157	269	1	0.00371747	278888	97	0.00034781	10.7244	1.49	77.1873
Union#K59#Other functional intestinal disorders	South Asian	URmtr	Chapter XI Diseases of the digestive system	0.0909	4655	866	2	0.00230947	3789	1	0.000263922	8.7685	0.7942	96.8153
131973#Source of report of M85 (Other disorders of bone density and structure)	European	URmtr	Chapter XIII Diseases of the musculoskeletal system and connective tissue	0.0136	297485	15451	12	0.000776649	282034	96	0.000340384	2.2827	1.2523	4.1607
41202#M72#Fibroblastic disorders	South Asian	URmtr	Chapter XIII Diseases of the musculoskeletal system and connective tissue	0.0167	7307	41	1	0.0243902	7266	2	0.000275255	90.8	8.0698	1021.67
Union#Q249#Congenital malformation of heart unspecified	European	URmtr	Chapter XVII Congenital malformations deformations and chromosomal abnormalities	0.0329	441949	93	1	0.0107527	441856	158	0.000357583	30.3865	4.2089	219.375
Union#C062#Malignant neoplasm: Retromolar area	European	URmtr	Chapter II Neoplasms	0.0149	201959	48	1	0.0208333	201911	62	0.000307066	69.2687	9.409	509.953
41202#M6266#Muscle strain Lower leg	European	URmtr	Chapter XIII Diseases of the musculoskeletal system and connective tissue	0.0105	320969	31	1	0.0322581	320938	108	0.000336514	99.0216	13.3836	732.634
40001#Chapter XVIII#Chapter XVIII Symptoms signs and abnormal clinical and laboratory findings not elsewhere classified	European	URmtr	Chapter XVIII Symptoms signs and abnormal clinical and laboratory findings not elsewhere classified	0.0578	327203	168	1	0.00595238	327035	115	0.000351644	17.0227	2.3636	122.595
Union#L30#Other dermatitis	South Asian	URmtr	Chapter XII Diseases of the skin and subcutaneous tissue	0.0279	6868	1148	2	0.00174216	5720	0	0
131605#Source of report of K35 (Acute appendicitis)	South Asian	URmtr	Chapter XI Diseases of the digestive system	0.0474	10082	61	1	0.0163934	10021	7	0.000698533	23.8429	2.8888	196.788
Union#Block M20-M25#M20-M25 Other joint disorders	South Asian	URmtr	Chapter XIII Diseases of the musculoskeletal system and connective tissue	0.0285	3841	1419	5	0.00352361	2422	1	0.000412882	8.5608	0.9991	73.352
Union#Block H25-H28#H25-H28 Disorders of lens	European	URmtr	Chapter VII Diseases of the eye and adnexa	0.0956	317709	62173	29	0.00046644	255536	83	0.000324807	1.4363	0.941	2.1922
Union#B965#Pseudomonas (aeruginosa) as the cause of diseases classified to other chapters	South Asian	URmtr	Chapter I Certain infectious and parasitic diseases	0.0704	4965	60	1	0.0166667	4905	5	0.00101937	16.6102	1.911	144.37
40002#I279#Pulmonary heart disease unspecified	European	URmtr	Chapter IX Diseases of the circulatory system	0.029	323088	84	1	0.0119048	323004	112	0.000346745	34.7345	4.7936	251.687
41202#J18#Pneumonia organism unspecified	South Asian	URmtr	Chapter X Diseases of the respiratory system	0.0279	7800	358	2	0.00558659	7442	4	0.00053749	10.4466	1.907	57.2265
41202#C679#Malignant neoplasm: Bladder unspecified	European	URmtr	Chapter II Neoplasms	0.0296	198386	3619	4	0.00110528	194767	60	0.00030806	3.5907	1.3043	9.8851
Union#E114#Type 2 diabetes mellitus With neurological complications	South Asian	URmtr	Chapter IV Endocrine nutritional and metabolic diseases	0.0585	2798	83	1	0.0120482	2715	1	0.000368324	33.0976	2.0522	533.794
41202#Block M50-M54#M50-M54 Other dorsopathies	South Asian	URmtr	Chapter XIII Diseases of the musculoskeletal system and connective tissue	0.0272	7115	701	2	0.00285307	6414	1	0.000155909	18.3491	1.6616	202.623
Union#C77#Secondary and unspecified malignant neoplasm of lymph nodes	South Asian	URmtr	Chapter II Neoplasms	0.0781	4972	133	1	0.0075188	4839	2	0.000413309	18.322	1.651	203.328
Union#M0697#Rheumatoid arthritis unspecified Ankle and foot	European	URmtr	Chapter XIII Diseases of the musculoskeletal system and connective tissue	0.0038	111804	282	2	0.0070922	111522	34	0.000304873	23.4218	5.5999	97.9633
41202#M232#Derangement of meniscus due to old tear or injury	South Asian	URmtr	Chapter XIII Diseases of the musculoskeletal system and connective tissue	0.0005546	7561	295	3	0.0101695	7266	2	0.000275255	37.3151	6.2112	224.179
Union#M810#Postmenopausal osteoporosis	European	URmtr	Chapter XIII Diseases of the musculoskeletal system and connective tissue	0.0561	82440	183	1	0.00546448	82257	25	0.000303926	18.073	2.4359	134.091
41202#D122#Benign neoplasm: Ascending colon	South Asian	URmtr	Chapter II Neoplasms	0.0807	6296	105	1	0.00952381	6191	4	0.000646099	14.8726	1.6481	134.212
Union#M8696#Osteomyelitis unspecified Lower leg	European	URmtr	Chapter XIII Diseases of the musculoskeletal system and connective tissue	0.0278	99765	74	1	0.0135135	99691	37	0.000371147	36.8952	4.9956	272.491
130067#Source of report of A39 (Meningococcal infection)	European	URmtr	Chapter I Certain infectious and parasitic diseases	0.0374	459449	108	1	0.00925926	459341	161	0.000350502	26.6547	3.6979	192.126
40011#8000#Neoplasm	European	URmtr	Chapter II Neoplasms	0.0282	410626	3367	4	0.001188	407259	135	0.000331484	3.587	1.3262	9.7016
20002#1072#essential hypertension	European	URmtr	Chapter IX Diseases of the circulatory system	0.0075	275553	2063	4	0.00193892	273490	98	0.000358331	5.4196	1.9923	14.7428
Union#E538#Deficiency of other specified B group vitamins	South Asian	URmtr	Chapter IV Endocrine nutritional and metabolic diseases	0.0852	4063	177	1	0.00564972	3886	1	0.000257334	22.0739	1.375	354.378
20002#1586#aortic valve disease	European	URmtr	Chapter IX Diseases of the circulatory system	0.0729	229927	212	1	0.00471698	229715	81	0.000352611	13.436	1.8613	96.9903
Union#N420#Calculus of prostate	European	URmtr	Chapter XIV Diseases of the genitourinary system	0.0522	124506	155	1	0.00645161	124351	42	0.000337754	19.2191	2.6285	140.525
Union#J90#Pleural effusion not elsewhere classified	South Asian	URmtr	Chapter X Diseases of the respiratory system	0.0186	4195	340	2	0.00588235	3855	1	0.000259403	22.8047	2.0624	252.154
Union#C435#Malignant neoplasm: Malignant melanoma of trunk	European	URmtr	Chapter II Neoplasms	0.0047	203380	2006	4	0.00199402	201374	64	0.000317817	6.2847	2.2864	17.2745
131621#Source of report of K44 (Diaphragmatic hernia)	South Asian	URmtr	Chapter XI Diseases of the digestive system	0.0541	9316	1068	3	0.00280899	8248	5	0.000606208	4.6439	1.1082	19.4601
131671#Source of report of K76 (Other diseases of liver)	European	URmtr	Chapter XI Diseases of the digestive system	0.0224	419777	15012	11	0.000732747	404765	137	0.000338468	2.1657	1.1715	4.0037
Union#C67#Malignant neoplasm of bladder	European	URmtr	Chapter II Neoplasms	0.0738	179133	4806	4	0.000832293	174327	55	0.000315499	2.6394	0.9561	7.2861
Union#Q24#Other congenital malformations of heart	European	URmtr	Chapter XVII Congenital malformations deformations and chromosomal abnormalities	0.0105	381211	422	2	0.00473934	380789	136	0.000357153	13.3282	3.2888	54.0138
Union#G950#Syringomyelia and syringobulbia	European	URmtr	Chapter VI Diseases of the nervous system	0.0336	299021	88	1	0.0113636	298933	115	0.000384702	29.8669	4.125	216.251
Union#I745#Embolism and thrombosis of iliac artery	European	URmtr	Chapter IX Diseases of the circulatory system	0.0086	108874	352	2	0.00568182	108522	41	0.000377804	15.1193	3.6429	62.7511
41202#K922#Gastrointestinal haemorrhage unspecified	European	URmtr	Chapter XI Diseases of the digestive system	0.0709	233377	8808	6	0.000681199	224569	71	0.000316161	2.1554	0.9365	4.9606
40001#E14#Unspecified diabetes mellitus	European	URmtr	Chapter IV Endocrine nutritional and metabolic diseases	0.0336	319449	100	1	0.01	319349	108	0.000338188	29.8579	4.1271	216.012
41202#M06#Other rheumatoid arthritis	European	URmtr	Chapter XIII Diseases of the musculoskeletal system and connective tissue	0.0592	237120	2465	3	0.00121704	234655	82	0.000349449	3.4858	1.1006	11.0396
Union#R011#Cardiac murmur unspecified	South Asian	URmtr	Chapter XVIII Symptoms signs and abnormal clinical and laboratory findings not elsewhere classified	0.0545	1629	45	1	0.0222222	1584	1	0.000631313	35.9773	2.2142	584.576
40011#9715#Anaplastic large cell lymphoma| ALK negative	European	URmtr	Chapter II Neoplasms	0.0747	402998	207	1	0.00483092	402791	150	0.000372402	13.0305	1.8149	93.555
131465#Source of report of J30 (Vasomotor and allergic rhinitis)	South Asian	URmtr	Chapter X Diseases of the respiratory system	0.0629	10082	1227	3	0.00244499	8855	5	0.000564653	4.3382	1.0355	18.1759
Union#M8955#Osteolysis Pelvic region and thigh	European	URmtr	Chapter XIII Diseases of the musculoskeletal system and connective tissue	0.0313	157792	93	1	0.0107527	157699	53	0.000336083	32.331	4.4242	236.267
41202#Chapter VI#Chapter VI Diseases of the nervous system	European	URmtr	Chapter VI Diseases of the nervous system	0.0177	449140	40387	6	0.000148563	408753	153	0.000374309	0.3968	0.1755	0.8972
Union#I200#Unstable angina	European	URmtr	Chapter IX Diseases of the circulatory system	0.0561	123770	7608	6	0.000788644	116162	39	0.000335738	2.35	0.9946	5.5526
Union#N202#Calculus of kidney with calculus of ureter	European	URmtr	Chapter XIV Diseases of the genitourinary system	0.0252	176061	743	2	0.00269179	175318	56	0.00031942	8.4472	2.0576	34.6791
40001#Block E10-E14#E10-E14 Diabetes mellitus	European	URmtr	Chapter IV Endocrine nutritional and metabolic diseases	0.0883	313990	266	1	0.0037594	313724	108	0.000344252	10.9579	1.524	78.7909
Union#Z492#Other dialysis	European	URmtr	Chapter XXI Factors influencing health status and contact with health services	0.0391	111135	103	1	0.00970874	111032	42	0.000378269	25.908	3.532	190.039
131563#Source of report of K05 (Gingivitis and periodontal diseases)	South Asian	URmtr	Chapter XI Diseases of the digestive system	0.0685	10082	89	1	0.011236	9993	7	0.00070049	16.211	1.9736	133.154
Union#J03#Acute tonsillitis	South Asian	URmtr	Chapter X Diseases of the respiratory system	0.0778	4049	315	1	0.0031746	3734	0	0
Union#I359#Aortic valve disorder unspecified	European	URmtr	Chapter IX Diseases of the circulatory system	0.0254	124836	699	2	0.00286123	124137	42	0.000338336	8.4782	2.0483	35.0926
Union#M06#Other rheumatoid arthritis	European	URmtr	Chapter XIII Diseases of the musculoskeletal system and connective tissue	0.0044	135737	12001	11	0.00091659	123736	40	0.000323269	2.8371	1.4553	5.5307
Union#J101#Influenza with other respiratory manifestations seasonal influenza virus identified	European	URmtr	Chapter X Diseases of the respiratory system	0.05	214392	933	2	0.00214362	213459	80	0.000374779	5.7298	1.4064	23.3433
41202#R79#Other abnormal findings of blood chemistry	European	URmtr	Chapter XVIII Symptoms signs and abnormal clinical and laboratory findings not elsewhere classified	0.0189	149253	5651	6	0.00106176	143602	50	0.000348185	3.0516	1.3079	7.1199
Union#K52#Other noninfective gastroenteritis and colitis	European	URmtr	Chapter XI Diseases of the digestive system	0.0225	183220	28282	17	0.000601089	154938	47	0.000303347	1.9821	1.138	3.4523
Union#M8195#Osteoporosis unspecified Pelvic region and thigh	European	URmtr	Chapter XIII Diseases of the musculoskeletal system and connective tissue	0.067	99034	245	1	0.00408163	98789	27	0.00027331	14.9912	2.029	110.761
41202#M179#Gonarthrosis unspecified	European	URmtr	Chapter XIII Diseases of the musculoskeletal system and connective tissue	0.0884	336644	21095	12	0.000568855	315549	107	0.000339092	1.678	0.9238	3.0478
41202#M179#Gonarthrosis unspecified	South Asian	URmtr	Chapter XIII Diseases of the musculoskeletal system and connective tissue	0.0879	5597	492	1	0.00203252	5105	0	0
131769#Source of report of L57 (Skin changes due to chronic exposure to nonionizing radiation)	European	URmtr	Chapter XII Diseases of the skin and subcutaneous tissue	0.0721	396363	20852	2	9.59141e-05	375511	128	0.000340869	0.2813	0.0696	1.1371
Union#A18#Tuberculosis of other organs	European	URmtr	Chapter I Certain infectious and parasitic diseases	0.0457	294713	121	1	0.00826446	294592	113	0.000383581	21.7167	3.0081	156.782
41202#H25#Senile cataract	European	URmtr	Chapter VII Diseases of the eye and adnexa	0.038	371791	31894	18	0.000564369	339897	110	0.000323627	1.7443	1.0596	2.8715
41202#G912#Normal-pressure hydrocephalus	European	URmtr	Chapter VI Diseases of the nervous system	0.0599	419227	165	1	0.00606061	419062	156	0.00037226	16.3737	2.2784	117.672
41202#C43#Malignant melanoma of skin	European	URmtr	Chapter II Neoplasms	0.0646	322120	4135	4	0.000967352	317985	113	0.000355363	2.7238	1.0044	7.3869
Union#Block C64-C68#C64-C68 Malignant neoplasms of urinary tract	European	URmtr	Chapter II Neoplasms	0.0151	191563	7327	7	0.000955371	184236	61	0.000331097	2.8873	1.3202	6.3143
41202#C439#Malignant neoplasm: Malignant melanoma of skin unspecified	European	URmtr	Chapter II Neoplasms	0.057	234397	181	1	0.00552486	234216	75	0.000320217	17.3438	2.3984	125.419
Union#L72#Follicular cysts of skin and subcutaneous tissue	South Asian	URmtr	Chapter XII Diseases of the skin and subcutaneous tissue	0.0854	6464	282	1	0.0035461	6182	1	0.00016176	21.9964	1.3722	352.594
40006#C25#Malignant neoplasm of pancreas	European	URmtr	Chapter II Neoplasms	0.0138	289284	1482	3	0.00202429	287802	94	0.000326613	6.2084	1.9645	19.6201
41202#M15#Polyarthrosis	South Asian	URmtr	Chapter XIII Diseases of the musculoskeletal system and connective tissue	0.0248	4733	59	1	0.0169492	4674	1	0.00021395	80.569	4.9788	1303.8
Union#C93#Monocytic leukaemia	European	URmtr	Chapter II Neoplasms	0.0451	197765	147	1	0.00680272	197618	61	0.000308676	22.1825	3.0546	161.089
Union#M254#Effusion of joint	South Asian	URmtr	Chapter XIII Diseases of the musculoskeletal system and connective tissue	0.0553	3281	92	1	0.0108696	3189	1	0.000313578	35.033	2.1741	564.516
131355#Source of report of I50 (Heart failure)	South Asian	URmtr	Chapter IX Diseases of the circulatory system	0.0624	7449	529	2	0.00378072	6920	4	0.000578035	6.5617	1.199	35.9081
Union#L818#Other specified disorders of pigmentation	European	URmtr	Chapter XII Diseases of the skin and subcutaneous tissue	0.043	269094	117	1	0.00854701	268977	100	0.000371779	23.1791	3.2062	167.573
41202#K25#Gastric ulcer	European	URmtr	Chapter XI Diseases of the digestive system	0.0544	242999	4058	4	0.000985707	238941	81	0.000338996	2.9096	1.0657	7.9439
Union#K839#Disease of biliary tract unspecified	European	URmtr	Chapter XI Diseases of the digestive system	0.0414	165504	132	1	0.00757576	165372	52	0.000314443	24.2689	3.3302	176.859
Union#M19#Other arthrosis	South Asian	URmtr	Chapter XIII Diseases of the musculoskeletal system and connective tissue	0.0657	3622	1462	3	0.00205198	2160	0	0
Union#M1999#Arthrosis unspecified Site unspecified	South Asian	URmtr	Chapter XIII Diseases of the musculoskeletal system and connective tissue	0.0816	2132	174	1	0.00574713	1958	0	0
Union#L63#Alopecia areata	European	URmtr	Chapter XII Diseases of the skin and subcutaneous tissue	0.0424	230811	799	2	0.00250313	230012	92	0.000399979	6.2713	1.5424	25.4987
40002#K760#Fatty (change of) liver not elsewhere classified	European	URmtr	Chapter XI Diseases of the digestive system	0.0289	294658	92	1	0.0108696	294566	93	0.000315719	34.7953	4.7984	252.315
131805#Source of report of L81 (Other disorders of pigmentation)	South Asian	URmtr	Chapter XII Diseases of the skin and subcutaneous tissue	0.0793	6946	142	1	0.00704225	6804	3	0.000440917	16.078	1.6621	155.524
20002#1265#migraine	European	URmtr	Chapter VI Diseases of the nervous system	0.0378	302384	13427	10	0.000744768	288957	105	0.000363376	2.0504	1.0716	3.9232
41202#R198#Other specified symptoms and signs involving the digestive system and abdomen	South Asian	URmtr	Chapter XVIII Symptoms signs and abnormal clinical and laboratory findings not elsewhere classified	0.0426	5633	61	1	0.0163934	5572	3	0.000538406	30.9389	3.1726	301.714
Union#Block J30-J39#J30-J39 Other diseases of upper respiratory tract	South Asian	URmtr	Chapter X Diseases of the respiratory system	0.0462	5188	674	2	0.00296736	4514	1	0.000221533	13.4315	1.2162	148.335
40002#Block G70-G73#G70-G73 Diseases of myoneural junction and muscle	European	URmtr	Chapter VI Diseases of the nervous system	0.0203	317272	58	1	0.0172414	317214	111	0.000349922	50.119	6.8795	365.13
131217#Source of report of H57 (Other disorders of eye and adnexa)	European	URmtr	Chapter VII Diseases of the eye and adnexa	0.0535	411002	7600	6	0.000789474	403402	139	0.000344569	2.2922	1.012	5.1918
40002#G700#Myasthenia gravis	European	URmtr	Chapter VI Diseases of the nervous system	0.0107	322167	31	1	0.0322581	322136	111	0.000344575	96.7042	13.0735	715.317
131285#Source of report of I09 (Other rheumatic heart diseases)	European	URmtr	Chapter IX Diseases of the circulatory system	0.0411	325873	119	1	0.00840336	325754	114	0.000349957	24.2076	3.3529	174.775
41202#C782#Secondary malignant neoplasm of pleura	European	URmtr	Chapter II Neoplasms	0.0406	250569	865	2	0.00231214	249704	90	0.000360427	6.4276	1.5805	26.1391
Union#M4788#Other spondylosis Sacral and sacrococcygeal region	European	URmtr	Chapter XIII Diseases of the musculoskeletal system and connective tissue	0.0203	157759	60	1	0.0166667	157699	53	0.000336083	50.4145	6.8584	370.582
Union#I080#Disorders of both mitral and aortic valves	South Asian	URmtr	Chapter IX Diseases of the circulatory system	0.0757	4161	65	1	0.0153846	4096	4	0.000976562	15.9844	1.7619	145.013
Union#M139#Arthritis unspecified	South Asian	URmtr	Chapter XIII Diseases of the musculoskeletal system and connective tissue	0.065	2851	727	2	0.00275103	2124	0	0
41202#I490#Ventricular fibrillation and flutter	European	URmtr	Chapter IX Diseases of the circulatory system	0.063	188868	198	1	0.00505051	188670	61	0.000323316	15.6952	2.165	113.782
Union#Q230#Congenital stenosis of aortic valve	European	URmtr	Chapter XVII Congenital malformations deformations and chromosomal abnormalities	0.0216	345805	65	1	0.0153846	345740	115	0.00033262	46.9599	6.4598	341.377
130065#Source of report of A38 (Scarlet fever)	European	URmtr	Chapter I Certain infectious and parasitic diseases	0.0259	459449	1787	3	0.00167879	457662	159	0.000347418	4.8386	1.5426	15.1775
Union#M232#Derangement of meniscus due to old tear or injury	South Asian	URmtr	Chapter XIII Diseases of the musculoskeletal system and connective tissue	0.0033	3530	341	3	0.00879765	3189	1	0.000313578	28.2959	2.9351	272.791
Union#E03#Other hypothyroidism	South Asian	URmtr	Chapter IV Endocrine nutritional and metabolic diseases	0.0778	3620	1010	2	0.0019802	2610	0	0
41202#M658#Other synovitis and tenosynovitis	European	URmtr	Chapter XIII Diseases of the musculoskeletal system and connective tissue	0.0754	321169	231	1	0.004329	320938	108	0.000336514	12.9159	1.7953	92.9209
41202#C493#Malignant neoplasm: Connective and soft tissue of thorax	European	URmtr	Chapter II Neoplasms	0.023	318050	65	1	0.0153846	317985	113	0.000355363	43.9535	6.0454	319.57
Union#L309#Dermatitis unspecified	South Asian	URmtr	Chapter XII Diseases of the skin and subcutaneous tissue	0.0377	6302	120	1	0.00833333	6182	1	0.00016176	51.9412	3.2295	835.391
Union#L93#Lupus erythematosus	European	URmtr	Chapter XII Diseases of the skin and subcutaneous tissue	0.0128	189987	455	2	0.0043956	189532	69	0.000364055	12.1229	2.963	49.5999
Union#M05#Seropositive rheumatoid arthritis	European	URmtr	Chapter XIII Diseases of the musculoskeletal system and connective tissue	0.0613	119461	1415	2	0.00141343	118046	32	0.000271081	5.22	1.2498	21.8029
Union#M05#Seropositive rheumatoid arthritis	South Asian	URmtr	Chapter XIII Diseases of the musculoskeletal system and connective tissue	0.0256	1758	45	1	0.0222222	1713	0	0
Union#M118#Other specified crystal arthropathies	European	URmtr	Chapter XIII Diseases of the musculoskeletal system and connective tissue	0.0758	134613	212	1	0.00471698	134401	49	0.000364581	12.9947	1.7861	94.5415
40002#K83#Other diseases of biliary tract	European	URmtr	Chapter XI Diseases of the digestive system	0.0502	330818	143	1	0.00699301	330675	118	0.000356846	19.7277	2.737	142.191
Union#M7919#Myalgia Site unspecified	European	URmtr	Chapter XIII Diseases of the musculoskeletal system and connective tissue	0.0585	157875	176	1	0.00568182	157699	53	0.000336083	16.9969	2.3375	123.591
Union#H16#Keratitis	European	URmtr	Chapter VII Diseases of the eye and adnexa	0.0992	266672	1706	2	0.00117233	264966	81	0.0003057	3.8382	0.943	15.6232
41202#Block R80-R82#R80-R82 Abnormal findings on examination of urine without diagnosis	European	URmtr	Chapter XVIII Symptoms signs and abnormal clinical and laboratory findings not elsewhere classified	0.0868	194310	263	1	0.00380228	194047	66	0.000340124	11.218	1.5512	81.1276
40002#K76#Other diseases of liver	European	URmtr	Chapter XI Diseases of the digestive system	0.078	302330	225	1	0.00444444	302105	108	0.000357492	12.4833	1.735	89.8195
20002#1353#vaginal prolapse|uterine prolapse	South Asian	URmtr	Chapter XIV Diseases of the genitourinary system	0.0266	4255	38	1	0.0263158	4217	2	0.000474271	56.9595	5.0537	641.98
Union#C508#Malignant neoplasm: Overlapping lesion of breast	European	URmtr	Chapter II Neoplasms	0.0498	145772	2038	3	0.00147203	143734	56	0.000389609	3.7823	1.1829	12.0937
41202#I898#Other specified noninfective disorders of lymphatic vessels and lymph nodes	European	URmtr	Chapter IX Diseases of the circulatory system	0.0328	251185	102	1	0.00980392	251083	81	0.000322602	30.6811	4.229	222.59
41202#D23#Other benign neoplasms of skin	South Asian	URmtr	Chapter II Neoplasms	0.0502	8072	69	1	0.0144928	8003	5	0.000624766	23.5235	2.712	204.037
20002#2#dermatology	South Asian	URmtr	Chapter XII Diseases of the skin and subcutaneous tissue	0.0301	9958	351	2	0.00569801	9607	6	0.000624545	9.17	1.8442	45.5965
20002#1088#arterial embolism	European	URmtr	Chapter IX Diseases of the circulatory system	0.0205	190169	58	1	0.0172414	190111	67	0.000352426	49.7628	6.7917	364.613
41202#I95#Hypotension	South Asian	URmtr	Chapter IX Diseases of the circulatory system	0.0794	5262	72	1	0.0138889	5190	5	0.000963391	14.6056	1.6847	126.623
Union#I501#Left ventricular failure	European	URmtr	Chapter IX Diseases of the circulatory system	0.0776	122898	9580	0	0	113318	43	0.000379463	0
Union#K259#Gastric ulcer Unspecified as acute or chronic without haemorrhage or perforation	European	URmtr	Chapter XI Diseases of the digestive system	0.0403	156149	7194	6	0.000834028	148955	49	0.000328958	2.5366	1.0863	5.9234
Union#R195#Other faecal abnormalities	European	URmtr	Chapter XVIII Symptoms signs and abnormal clinical and laboratory findings not elsewhere classified	0.0606	79141	5891	5	0.000848752	73250	24	0.000327645	2.5918	0.9885	6.7954
Union#M858#Other specified disorders of bone density and structure	European	URmtr	Chapter XIII Diseases of the musculoskeletal system and connective tissue	0.0711	106600	5677	5	0.000880747	100923	37	0.000366616	2.4036	0.9443	6.118
41202#R529#Pain unspecified	European	URmtr	Chapter XVIII Symptoms signs and abnormal clinical and laboratory findings not elsewhere classified	0.0875	251856	259	1	0.003861	251597	88	0.000349766	11.0777	1.5373	79.8237
Union#A38#Scarlet fever	European	URmtr	Chapter I Certain infectious and parasitic diseases	0.0352	296414	1822	3	0.00164654	294592	113	0.000383581	4.298	1.3644	13.5394
Union#K25#Gastric ulcer	European	URmtr	Chapter XI Diseases of the digestive system	0.0664	151643	12131	8	0.000659467	139512	44	0.000315385	2.0917	0.9845	4.4439
41202#Block K90-K93#K90-K93 Other diseases of the digestive system	European	URmtr	Chapter XI Diseases of the digestive system	0.0469	238660	16402	11	0.00067065	222258	73	0.000328447	2.0426	1.0834	3.851
Union#Block J80-J84#J80-J84 Other respiratory diseases principally affecting the interstitium	South Asian	URmtr	Chapter X Diseases of the respiratory system	0.0971	3775	188	1	0.00531915	3587	1	0.000278784	19.1765	1.1947	307.796
Union#M15#Polyarthrosis	South Asian	URmtr	Chapter XIII Diseases of the musculoskeletal system and connective tissue	0.0126	2063	232	2	0.00862069	1831	0	0
Union#K590#Constipation	South Asian	URmtr	Chapter XI Diseases of the digestive system	0.0681	4508	719	2	0.00278164	3789	1	0.000263922	10.5662	0.9568	116.687
41202#M7986#Other specified soft tissue disorders Lower leg	South Asian	URmtr	Chapter XIII Diseases of the musculoskeletal system and connective tissue	0.0464	7382	116	1	0.00862069	7266	2	0.000275255	31.5826	2.8435	350.782
41202#Block Q20-Q28#Q20-Q28 Congenital malformations of the circulatory system	European	URmtr	Chapter XVII Congenital malformations deformations and chromosomal abnormalities	0.0506	420347	1019	2	0.00196271	419328	146	0.000348176	5.6462	1.3969	22.8222
Union#G83#Other paralytic syndromes	South Asian	URmtr	Chapter VI Diseases of the nervous system	0.0321	7191	39	1	0.025641	7152	5	0.000699105	37.6158	4.2923	329.651
131157#Source of report of H19 (Disorders of sclera and cornea in diseases classified elsewhere)	European	URmtr	Chapter VII Diseases of the eye and adnexa	0.0679	385662	195	1	0.00512821	385467	138	0.000358007	14.393	2.003	103.426
20544#1#Social anxiety or social phobia	European	URmtr	Chapter V Mental and behavioural disorders	0.0406	124296	43838	9	0.000205301	80458	35	0.00043501	0.4718	0.2268	0.9817
Union#J18#Pneumonia organism unspecified	European	URmtr	Chapter X Diseases of the respiratory system	0.0885	211278	36765	7	0.000190398	174513	65	0.000372465	0.5111	0.2343	1.1147
Union#J18#Pneumonia organism unspecified	South Asian	URmtr	Chapter X Diseases of the respiratory system	0.0602	4534	677	2	0.00295421	3857	1	0.000259269	11.4252	1.0345	126.18
41202#Chapter X#Chapter X Diseases of the respiratory system	South Asian	URmtr	Chapter X Diseases of the respiratory system	0.0655	9410	1347	3	0.00222717	8063	4	0.000496093	4.4972	1.0054	20.1166
41202#R80#Isolated proteinuria	European	URmtr	Chapter XVIII Symptoms signs and abnormal clinical and laboratory findings not elsewhere classified	0.0394	183520	125	1	0.008	183395	58	0.000316257	25.4918	3.5033	185.491
41202#K051#Chronic gingivitis	European	URmtr	Chapter XI Diseases of the digestive system	0.027	254026	79	1	0.0126582	253947	87	0.000342591	37.4094	5.1461	271.948
40006#C443#Malignant neoplasm: Skin of other and unspecified parts of face	European	URmtr	Chapter II Neoplasms	0.0252	309818	8290	7	0.000844391	301528	100	0.000331644	2.5474	1.1835	5.4831
Union#E22#Hyperfunction of pituitary gland	South Asian	URmtr	Chapter IV Endocrine nutritional and metabolic diseases	0.0183	3922	36	1	0.0277778	3886	1	0.000257334	111	6.8057	1810.38
40002#K830#Cholangitis	European	URmtr	Chapter XI Diseases of the digestive system	0.042	338659	122	1	0.00819672	338537	118	0.000348559	23.7021	3.2845	171.041
Union#M2351#Chronic instability of knee Anterior cruciate ligament or Anterior horn of medial meniscus	European	URmtr	Chapter XIII Diseases of the musculoskeletal system and connective tissue	0.0692	125327	204	1	0.00490196	125123	43	0.000343662	14.3292	1.9638	104.558
Union#E835#Disorders of calcium metabolism	South Asian	URmtr	Chapter IV Endocrine nutritional and metabolic diseases	0.0553	3998	112	1	0.00892857	3886	1	0.000257334	35	2.1751	563.192
Union#I351#Aortic (valve) insufficiency	European	URmtr	Chapter IX Diseases of the circulatory system	0.0555	132305	2241	3	0.00133869	130064	48	0.000369049	3.6309	1.1301	11.6659
41202#I847#Unspecified thrombosed haemorrhoids	European	URmtr	Chapter IX Diseases of the circulatory system	0.0759	259608	209	1	0.00478469	259399	97	0.000373941	12.852	1.7838	92.5975
40002#I64#Stroke not specified as haemorrhage or infarction	European	URmtr	Chapter IX Diseases of the circulatory system	0.0298	313856	711	2	0.00281294	313145	116	0.000370435	7.6122	1.8776	30.8618
131457#Source of report of J18 (Pneumonia organism unspecified)	European	URmtr	Chapter X Diseases of the respiratory system	0.082	381677	36706	7	0.000190705	344971	132	0.000382641	0.4983	0.233	1.0658
41202#N119#Chronic tubulo-interstitial nephritis unspecified	European	URmtr	Chapter XIV Diseases of the genitourinary system	0.0267	261602	77	1	0.012987	261525	91	0.000347959	37.8013	5.2008	274.752
42007#Source of stroke report	European	URmtr	Chapter IX Diseases of the circulatory system	0.0921	364265	16672	10	0.000599808	347593	120	0.000345231	1.7379	0.9115	3.3133
Union#E113#Type 2 diabetes mellitus With ophthalmic complications	South Asian	URmtr	Chapter IV Endocrine nutritional and metabolic diseases	0.0055	3415	392	3	0.00765306	3023	1	0.000330797	23.3059	2.4182	224.614
41202#R42#Dizziness and giddiness	South Asian	URmtr	Chapter XVIII Symptoms signs and abnormal clinical and laboratory findings not elsewhere classified	0.0967	4860	162	1	0.00617284	4698	2	0.000425713	14.5839	1.3156	161.669
42009#Source of ischaemic stroke report	European	URmtr	Chapter IX Diseases of the circulatory system	0.0867	342050	9849	7	0.000710732	332201	111	0.000334135	2.1279	0.9911	4.5686
Union#J990#Rheumatoid lung disease	European	URmtr	Chapter X Diseases of the respiratory system	0.0358	213555	96	1	0.0104167	213459	80	0.000374779	28.0762	3.867	203.846
Union#Block E00-E07#E00-E07 Disorders of thyroid gland	South Asian	URmtr	Chapter IV Endocrine nutritional and metabolic diseases	0.0687	3632	952	2	0.00210084	2680	0	0
Union#H15#Disorders of sclera	European	URmtr	Chapter VII Diseases of the eye and adnexa	0.0644	234047	1221	2	0.001638	232826	77	0.000330719	4.9593	1.2169	20.2107
Union#K121#Other forms of stomatitis	European	URmtr	Chapter XI Diseases of the digestive system	0.0343	166265	893	2	0.00223964	165372	52	0.000314443	7.1363	1.7356	29.3432
Union#Block J09-J18#J09-J18 Influenza and pneumonia	South Asian	URmtr	Chapter X Diseases of the respiratory system	0.0779	4576	784	2	0.00255102	3792	1	0.000263713	9.6957	0.878	107.062
41202#Chapter XIII#Chapter XIII Diseases of the musculoskeletal system and connective tissue	South Asian	URmtr	Chapter XIII Diseases of the musculoskeletal system and connective tissue	0.0147	8926	2816	6	0.00213068	6110	2	0.000327332	6.521	1.3153	32.3296
Union#M532#Spinal instabilities	European	URmtr	Chapter XIII Diseases of the musculoskeletal system and connective tissue	0.0261	116001	93	1	0.0107527	115908	32	0.000276081	39.3601	5.3222	291.084
Union#M539#Dorsopathy unspecified	South Asian	URmtr	Chapter XIII Diseases of the musculoskeletal system and connective tissue	0.0891	3297	607	2	0.00329489	2690	1	0.000371747	8.8893	0.8047	98.1958
Union#C165#Malignant neoplasm: Lesser curvature of stomach unspecified	European	URmtr	Chapter II Neoplasms	0.0322	186636	113	1	0.00884956	186523	53	0.000284147	31.4134	4.3067	229.131
40006#D057#Other carcinoma in situ of breast	European	URmtr	Chapter II Neoplasms	0.062	188292	172	1	0.00581395	188120	69	0.000366787	15.9379	2.2009	115.415
Union#H186#Keratoconus	European	URmtr	Chapter VII Diseases of the eye and adnexa	0.0511	224760	157	1	0.00636943	224603	74	0.00032947	19.4498	2.6869	140.79
Union#L089#Local infection of skin and subcutaneous tissue unspecified	South Asian	URmtr	Chapter XII Diseases of the skin and subcutaneous tissue	0.0213	6249	67	1	0.0149254	6182	1	0.00016176	93.6515	5.7958	1513.27
20002#1442#helicobacter pylori	European	URmtr	Chapter I Certain infectious and parasitic diseases	0.0802	421301	1304	2	0.00153374	419997	149	0.000354764	4.3284	1.0714	17.4869
Union#M8109#Postmenopausal osteoporosis Site unspecified	European	URmtr	Chapter XIII Diseases of the musculoskeletal system and connective tissue	0.0197	82320	63	1	0.015873	82257	25	0.000303926	53.0529	7.0782	397.644
41202#J84#Other interstitial pulmonary diseases	South Asian	URmtr	Chapter X Diseases of the respiratory system	0.035	8787	52	1	0.0192308	8735	5	0.00057241	34.2353	3.9299	298.241
Union#M059#Seropositive rheumatoid arthritis unspecified	South Asian	URmtr	Chapter XIII Diseases of the musculoskeletal system and connective tissue	0.039	1675	33	1	0.030303	1642	1	0.000609013	51.2812	3.1377	838.131
Union#C919#Lymphoid leukaemia unspecified	European	URmtr	Chapter II Neoplasms	0.0353	202517	104	1	0.00961538	202413	69	0.000340887	28.4711	3.9169	206.948
131283#Source of report of I08 (Multiple valve diseases)	European	URmtr	Chapter IX Diseases of the circulatory system	0.0793	371131	8434	6	0.000711406	362697	125	0.00034464	2.065	0.91	4.6858
41202#H11#Other disorders of conjunctiva	South Asian	URmtr	Chapter VII Diseases of the eye and adnexa	0.0243	7541	37	1	0.027027	7504	4	0.000533049	52.0833	5.6812	477.48
41202#M478#Other spondylosis	South Asian	URmtr	Chapter XIII Diseases of the musculoskeletal system and connective tissue	0.0327	7347	81	1	0.0123457	7266	2	0.000275255	45.4	4.0752	505.781
41202#C38#Malignant neoplasm of heart mediastinum and pleura	European	URmtr	Chapter II Neoplasms	0.0314	245633	89	1	0.011236	245544	87	0.000354315	32.0607	4.4165	232.737
Union#M7969#Pain in limb Site unspecified	European	URmtr	Chapter XIII Diseases of the musculoskeletal system and connective tissue	0.0838	185595	33250	18	0.000541353	152345	51	0.000334766	1.6174	0.9449	2.7686
41202#K05#Gingivitis and periodontal diseases	European	URmtr	Chapter XI Diseases of the digestive system	0.0426	233689	918	2	0.00217865	232771	81	0.000347981	6.2723	1.5399	25.5485
41202#C509#Malignant neoplasm: Breast unspecified	South Asian	URmtr	Chapter II Neoplasms	0.0886	3839	174	1	0.00574713	3665	1	0.000272851	21.1792	1.3191	340.042
131367#Source of report of I63 (Cerebral infarction)	European	URmtr	Chapter IX Diseases of the circulatory system	0.0214	345511	9970	8	0.000802407	335541	110	0.000327829	2.4488	1.1943	5.0208
Union#J31#Chronic rhinitis nasopharyngitis and pharyngitis	South Asian	URmtr	Chapter X Diseases of the respiratory system	0.0026	4652	138	2	0.0144928	4514	1	0.000221533	66.3676	5.9814	736.392
Union#K575#Diverticular disease of both small and large intestine without perforation or abscess	European	URmtr	Chapter XI Diseases of the digestive system	0.073	141627	233	1	0.00429185	141394	45	0.00031826	13.5392	1.8585	98.635
Union#M5459#Low back pain Site unspecified	South Asian	URmtr	Chapter XIII Diseases of the musculoskeletal system and connective tissue	0.0576	3285	96	1	0.0104167	3189	1	0.000313578	33.5579	2.0832	540.574
41202#M235#Chronic instability of knee	European	URmtr	Chapter XIII Diseases of the musculoskeletal system and connective tissue	0.0951	251010	261	1	0.00383142	250749	95	0.000378865	10.1479	1.4095	73.062
41202#M549#Dorsalgia unspecified	South Asian	URmtr	Chapter XIII Diseases of the musculoskeletal system and connective tissue	0.0491	7389	123	1	0.00813008	7266	2	0.000275255	29.7705	2.6815	330.523
130027#Source of report of A18 (Tuberculosis of other organs)	European	URmtr	Chapter I Certain infectious and parasitic diseases	0.0418	459449	121	1	0.00826446	459328	161	0.000350512	23.7664	3.3005	171.139
Union#D220#Melanocytic naevi of lip	European	URmtr	Chapter II Neoplasms	0.0756	193470	217	1	0.00460829	193253	69	0.000357045	12.9619	1.792	93.7536
Union#K508#Other Crohn disease	European	URmtr	Chapter XI Diseases of the digestive system	0.098	165694	322	1	0.00310559	165372	52	0.000314443	9.9041	1.365	71.8613
131935#Source of report of M62 (Other disorders of muscle)	European	URmtr	Chapter XIII Diseases of the musculoskeletal system and connective tissue	0.0999	383250	4938	4	0.000810045	378312	132	0.000348918	2.3227	0.8586	6.283
131865#Source of report of M13 (Other arthritis)	South Asian	URmtr	Chapter XIII Diseases of the musculoskeletal system and connective tissue	0.0508	7592	984	3	0.00304878	6608	4	0.000605327	5.0489	1.1283	22.5933
41202#Block K20-K31#K20-K31 Diseases of oesophagus stomach and duodenum	South Asian	URmtr	Chapter XI Diseases of the digestive system	0.0902	7614	2054	4	0.00194742	5560	3	0.000539568	3.6143	0.8082	16.1631
40001#C180#Malignant neoplasm: Caecum	European	URmtr	Chapter II Neoplasms	0.0591	341861	181	1	0.00552486	341680	114	0.000333646	16.6455	2.3121	119.837
20002#1538#arthritis (nos)	South Asian	URmtr	Chapter XIII Diseases of the musculoskeletal system and connective tissue	0.0831	5130	110	1	0.00909091	5020	3	0.00059761	15.3425	1.5832	148.678
41202#C165#Malignant neoplasm: Lesser curvature of stomach unspecified	European	URmtr	Chapter II Neoplasms	0.0286	218183	88	1	0.0113636	218095	71	0.000325546	35.2961	4.8494	256.9
Union#Q231#Congenital insufficiency of aortic valve	European	URmtr	Chapter XVII Congenital malformations deformations and chromosomal abnormalities	0.0145	298302	548	2	0.00364964	297754	97	0.000325772	11.2404	2.7645	45.7034
41202#Q23#Congenital malformations of aortic and mitral valves	European	URmtr	Chapter XVII Congenital malformations deformations and chromosomal abnormalities	0.0009524	336108	124	2	0.016129	335984	119	0.000354184	46.2688	11.3103	189.279
Union#Block M86-M90#M86-M90 Other osteopathies	South Asian	URmtr	Chapter XIII Diseases of the musculoskeletal system and connective tissue	0.0735	3313	124	1	0.00806452	3189	1	0.000313578	25.9187	1.6117	416.826
Union#M238#Other internal derangements of knee	South Asian	URmtr	Chapter XIII Diseases of the musculoskeletal system and connective tissue	0.0466	3266	77	1	0.012987	3189	1	0.000313578	41.9474	2.5993	676.948
20002#1067#peripheral vascular disease	European	URmtr	Chapter IX Diseases of the circulatory system	0.0833	259234	1363	2	0.00146735	257871	89	0.000345134	4.2563	1.0471	17.3022
41202#I781#Naevus non-neoplastic	European	URmtr	Chapter IX Diseases of the circulatory system	0.0106	348399	454	2	0.00440529	347945	116	0.000333386	13.2678	3.269	53.8503
40006#C509#Malignant neoplasm: Breast unspecified	South Asian	URmtr	Chapter II Neoplasms	0.0802	4404	121	1	0.00826446	4283	2	0.000466962	17.8375	1.6063	198.076
4728#Leg pain on walking	European	URmtr	Chapter IX Diseases of the circulatory system	0.0456	149471	32953	18	0.000546233	116518	35	0.000300383	1.8189	1.0301	3.2119
41202#K90#Intestinal malabsorption	European	URmtr	Chapter XI Diseases of the digestive system	0.0913	224247	1553	2	0.00128783	222694	71	0.000318823	4.0432	0.9909	16.4981
41202#M0694#Rheumatoid arthritis unspecified Hand	European	URmtr	Chapter XIII Diseases of the musculoskeletal system and connective tissue	0.0018	208882	183	2	0.010929	208699	68	0.000325828	33.9017	8.2463	139.374
131117#Source of report of G94 (Other disorders of brain in diseases classified elsewhere)	European	URmtr	Chapter VI Diseases of the nervous system	0.0632	459449	185	1	0.00540541	459264	161	0.000350561	15.4977	2.1583	111.282
Union#M0694#Rheumatoid arthritis unspecified Hand	European	URmtr	Chapter XIII Diseases of the musculoskeletal system and connective tissue	0.0097	110535	399	2	0.00501253	110136	39	0.000354108	14.2217	3.4224	59.0982
Union#E149#Unspecified diabetes mellitus Without complications	European	URmtr	Chapter IV Endocrine nutritional and metabolic diseases	0.0483	186265	5595	5	0.000893655	180670	61	0.000337632	2.6483	1.0637	6.5934
Union#Block A00-A09#A00-A09 Intestinal infectious diseases	European	URmtr	Chapter I Certain infectious and parasitic diseases	0.0252	313545	25817	3	0.000116203	287728	110	0.000382306	0.3039	0.0965	0.9568
41202#Block D65-D69#D65-D69 Coagulation defects purpura and other haemorrhagic conditions	European	URmtr	Chapter III Diseases of the blood and blood-forming organs and certain disorders involving the immune mechanism	0.0691	361975	1282	2	0.00156006	360693	119	0.00032992	4.7344	1.1691	19.1723
20002#1464#rheumatoid arthritis	European	URmtr	Chapter XIII Diseases of the musculoskeletal system and connective tissue	0.0153	282737	5171	6	0.00116032	277566	103	0.000371083	3.1293	1.3733	7.1307
40006#D334#Benign neoplasm: Spinal cord	European	URmtr	Chapter II Neoplasms	0.0164	341729	49	1	0.0204082	341680	114	0.000333646	62.4207	8.5428	456.095
Union#L40#Psoriasis	South Asian	URmtr	Chapter XII Diseases of the skin and subcutaneous tissue	0.0941	5809	280	1	0.00357143	5529	1	0.000180865	19.8136	1.236	317.614
41202#C06#Malignant neoplasm of other and unspecified parts of mouth	European	URmtr	Chapter II Neoplasms	0.0395	253439	123	1	0.00813008	253316	82	0.000323706	25.3133	3.4954	183.317
41202#H025#Other disorders affecting eyelid function	European	URmtr	Chapter VII Diseases of the eye and adnexa	0.0818	324793	254	1	0.00393701	324539	108	0.00033278	11.8735	1.651	85.3889
41202#R45#Symptoms and signs involving emotional state	European	URmtr	Chapter XVIII Symptoms signs and abnormal clinical and laboratory findings not elsewhere classified	0.0947	235808	286	1	0.0034965	235522	81	0.000343917	10.1989	1.4145	73.5347
Union#G95#Other diseases of spinal cord	South Asian	URmtr	Chapter VI Diseases of the nervous system	0.0248	7182	30	1	0.0333333	7152	5	0.000699105	49.2897	5.5839	435.084
Union#C780#Secondary malignant neoplasm of lung	European	URmtr	Chapter II Neoplasms	0.0455	262768	5541	5	0.000902364	257227	87	0.000338223	2.6695	1.0834	6.5774
Union#C780#Secondary malignant neoplasm of lung	South Asian	URmtr	Chapter II Neoplasms	0.0471	7497	60	1	0.0166667	7437	5	0.000672314	25.1932	2.8987	218.957
41202#D212#Benign neoplasm: Connective and other soft tissue of lower limb including hip	European	URmtr	Chapter II Neoplasms	0.0916	266747	256	1	0.00390625	266491	99	0.000371495	10.5523	1.4662	75.9472
41202#M0690#Rheumatoid arthritis unspecified Multiple sites	European	URmtr	Chapter XIII Diseases of the musculoskeletal system and connective tissue	0.0017	227192	707	3	0.00424328	226485	72	0.000317902	13.4004	4.2122	42.6314
40001#Chapter XVII#Chapter XVII Congenital malformations deformations and chromosomal abnormalities	European	URmtr	Chapter XVII Congenital malformations deformations and chromosomal abnormalities	0.0223	459357	64	1	0.015625	459293	161	0.000350539	45.2659	6.2403	328.35
Union#Chapter XII#Chapter XII Diseases of the skin and subcutaneous tissue	South Asian	URmtr	Chapter XII Diseases of the skin and subcutaneous tissue	0.0101	7954	1772	4	0.00225734	6182	1	0.00016176	13.9842	1.562	125.2
Union#K297#Gastritis unspecified	South Asian	URmtr	Chapter XI Diseases of the digestive system	0.0994	4317	843	2	0.00237248	3474	1	0.000287853	8.2592	0.748	91.196
41202#Block M60-M63#M60-M63 Disorders of muscles	European	URmtr	Chapter XIII Diseases of the musculoskeletal system and connective tissue	0.0554	285861	1102	2	0.00181488	284759	96	0.000337127	5.3913	1.3274	21.8967
131089#Source of report of G63 (Polyneuropathy in diseases classified elsewhere)	South Asian	URmtr	Chapter VI Diseases of the nervous system	0.0687	7314	74	1	0.0135135	7240	6	0.000828729	16.516	1.9636	138.918
130995#Source of report of G01 (Meningitis in bacterial diseases classified elsewhere)	European	URmtr	Chapter VI Diseases of the nervous system	0.0178	459449	51	1	0.0196078	459398	161	0.000350459	57.0481	7.8332	415.473
40002#Block I05-I09#I05-I09 Chronic rheumatic heart diseases	European	URmtr	Chapter IX Diseases of the circulatory system	0.0317	444204	91	1	0.010989	444113	156	0.000351262	31.6209	4.3786	228.358
41202#J841#Other interstitial pulmonary diseases with fibrosis	South Asian	URmtr	Chapter X Diseases of the respiratory system	0.027	8775	40	1	0.025	8735	5	0.00057241	44.7692	5.1117	392.098
41202#G919#Hydrocephalus unspecified	European	URmtr	Chapter VI Diseases of the nervous system	0.0511	419202	140	1	0.00714286	419062	156	0.00037226	19.3187	2.6853	138.984
Union#M652#Calcific tendinitis	European	URmtr	Chapter XIII Diseases of the musculoskeletal system and connective tissue	0.0171	114837	60	1	0.0166667	114777	32	0.000278802	60.776	8.1703	452.09
20002#1193#renal failure requiring dialysis	European	URmtr	Chapter XIV Diseases of the genitourinary system	0.0736	311727	229	1	0.00436681	311498	103	0.00033066	13.2599	1.8422	95.4412
131889#Source of report of M25 (Other joint disorders not elsewhere classified)	South Asian	URmtr	Chapter XIII Diseases of the musculoskeletal system and connective tissue	0.0718	8989	2260	4	0.00176991	6729	3	0.000445831	3.9752	0.889	17.7752
20002#1452#eczema|dermatitis	South Asian	URmtr	Chapter XII Diseases of the skin and subcutaneous tissue	0.0096	9796	189	2	0.010582	9607	6	0.000624545	17.1141	3.4316	85.3504
Union#B956#Staphylococcus aureus as the cause of diseases classified to other chapters	European	URmtr	Chapter I Certain infectious and parasitic diseases	0.0087	230850	4575	6	0.00131148	226275	83	0.00036681	3.5787	1.5619	8.1998
41202#I10#Essential (primary) hypertension	South Asian	URmtr	Chapter IX Diseases of the circulatory system	0.0778	7383	99	1	0.010101	7284	5	0.000686436	14.8551	1.7195	128.335
40006#C679#Malignant neoplasm: Bladder unspecified	European	URmtr	Chapter II Neoplasms	0.0918	203167	1493	2	0.00133958	201674	67	0.000332219	4.0363	0.988	16.4893
40001#Block C64-C68#C64-C68 Malignant neoplasms of urinary tract	European	URmtr	Chapter II Neoplasms	0.0454	217650	1133	2	0.00176523	216517	63	0.00029097	6.0756	1.4849	24.8599
41202#I720#Aneurysm and dissection of carotid artery	European	URmtr	Chapter IX Diseases of the circulatory system	0.0296	287950	92	1	0.0108696	287858	93	0.000323076	34.0027	4.6891	246.568
40006#Block C43-C44#C43-C44 Melanoma and other malignant neoplasms of skin	European	URmtr	Chapter II Neoplasms	0.0619	339435	40223	21	0.000522089	299212	97	0.000324185	1.6108	1.0049	2.582
40006#C496#Malignant neoplasm: Connective and soft tissue of trunk unspecified	European	URmtr	Chapter II Neoplasms	0.0124	341717	37	1	0.027027	341680	114	0.000333646	83.2276	11.3144	612.212
Union#I635#Cerebral infarction due to unspecified occlusion or stenosis of cerebral arteries	European	URmtr	Chapter IX Diseases of the circulatory system	0.0394	131410	2150	3	0.00139535	129260	43	0.000332663	4.1989	1.3017	13.5451
41202#Block J80-J84#J80-J84 Other respiratory diseases principally affecting the interstitium	South Asian	URmtr	Chapter X Diseases of the respiratory system	0.0468	8805	70	1	0.0142857	8735	5	0.00057241	25.3043	2.9179	219.44
41202#K580#Irritable bowel syndrome with diarrhoea	European	flexdmg	Chapter XI Diseases of the digestive system	0.0219	191678	394	5	0.0126904	191284	761	0.00397838	3.218	1.3281	7.7973
40006#C857#Other specified types of non-Hodgkin lymphoma	European	flexdmg	Chapter II Neoplasms	0.0921	305472	261	3	0.0114943	305211	1243	0.00407259	2.8435	0.9098	8.8869
Union#Z867#Personal history of diseases of the circulatory system	African	flexdmg	Chapter XXI Factors influencing health status and contact with health services	0.0307	3412	713	3	0.00420757	2699	1	0.000370508	11.4	1.184	109.764
40001#K72#Hepatic failure not elsewhere classified	European	flexdmg	Chapter XI Diseases of the digestive system	0.0071	266422	32	2	0.0625	266390	1045	0.00392282	16.9279	4.0402	70.9258
Union#R64#Cachexia	European	flexdmg	Chapter XVIII Symptoms signs and abnormal clinical and laboratory findings not elsewhere classified	0.0209	50020	275	4	0.0145455	49745	185	0.00371897	3.9541	1.458	10.7238
41202#M23#Internal derangement of knee	European	flexdmg	Chapter XIII Diseases of the musculoskeletal system and connective tissue	0.048	286703	18388	87	0.00473135	268315	1012	0.00377169	1.2556	1.0082	1.5638
41202#M23#Internal derangement of knee	South Asian	flexdmg	Chapter XIII Diseases of the musculoskeletal system and connective tissue	0.0946	7686	420	4	0.00952381	7266	28	0.00385356	2.4856	0.8678	7.1194
41202#K291#Other acute gastritis	European	flexdmg	Chapter XI Diseases of the digestive system	0.0826	254725	778	0	0	253947	1008	0.00396933	0
41202#M70#Soft tissue disorders related to use overuse and pressure	European	flexdmg	Chapter XIII Diseases of the musculoskeletal system and connective tissue	0.0545	303174	2193	14	0.00638395	300981	1138	0.00378097	1.6929	0.9977	2.8724
41202#G40#Epilepsy	European	flexdmg	Chapter VI Diseases of the nervous system	0.0301	345493	1720	13	0.00755814	343773	1353	0.00393574	1.9274	1.1139	3.3349
Union#J44#Other chronic obstructive pulmonary disease	European	flexdmg	Chapter X Diseases of the respiratory system	0.0856	206327	27937	131	0.00468912	178390	709	0.00397444	1.1807	0.9795	1.4232
41202#G45#Transient cerebral ischaemic attacks and related syndromes	European	flexdmg	Chapter VI Diseases of the nervous system	0.0968	355906	4561	11	0.00241175	351345	1408	0.00400746	0.6009	0.3317	1.0883
Union#Block E70-E90#E70-E90 Metabolic disorders	European	flexdmg	Chapter IV Endocrine nutritional and metabolic diseases	0.025	305967	100255	433	0.00431899	205712	776	0.00377226	1.1456	1.0182	1.2888
40001#C221#Malignant neoplasm: Intrahepatic bile duct carcinoma	European	flexdmg	Chapter II Neoplasms	0.0944	342100	420	4	0.00952381	341680	1390	0.00406813	2.354	0.8781	6.3105
Union#M0690#Rheumatoid arthritis unspecified Multiple sites	European	flexdmg	Chapter XIII Diseases of the musculoskeletal system and connective tissue	0.0628	117522	2033	13	0.00639449	115489	427	0.00369732	1.7342	0.997	3.0165
20001#1048#leukaemia	European	flexdmg	Chapter II Neoplasms	0.0151	334604	629	7	0.0111288	333975	1346	0.00403024	2.7811	1.3178	5.8694
Union#R609#Oedema unspecified	European	flexdmg	Chapter XVIII Symptoms signs and abnormal clinical and laboratory findings not elsewhere classified	0.0991	62714	1646	10	0.00607533	61068	220	0.00360254	1.6906	0.8953	3.1922
41202#G589#Mononeuropathy unspecified	European	flexdmg	Chapter VI Diseases of the nervous system	0.0995	419194	132	2	0.0151515	419062	1685	0.00402088	3.8108	0.9422	15.4129
40001#Block C15-C26#C15-C26 Malignant neoplasms of digestive organs	African	flexdmg	Chapter II Neoplasms	0.083	7612	82	1	0.0121951	7530	7	0.000929615	13.2681	1.6139	109.082
41202#M431#Spondylolisthesis	African	flexdmg	Chapter XIII Diseases of the musculoskeletal system and connective tissue	0.0492	4298	36	1	0.0277778	4262	5	0.00117316	24.3257	2.77	213.625
41202#N32#Other disorders of bladder	South Asian	flexdmg	Chapter XIV Diseases of the genitourinary system	0.0772	5951	199	3	0.0150754	5752	27	0.00469402	3.2455	0.9763	10.7892
41202#K627#Radiation proctitis	European	flexdmg	Chapter XI Diseases of the digestive system	0.0757	127652	570	5	0.00877193	127082	496	0.00390299	2.2585	0.9323	5.4714
41202#J208#Acute bronchitis due to other specified organisms	European	flexdmg	Chapter X Diseases of the respiratory system	0.042	331261	80	2	0.025	331181	1338	0.00404009	6.321	1.5516	25.7514
Union#M47#Spondylosis	European	flexdmg	Chapter XIII Diseases of the musculoskeletal system and connective tissue	0.0473	172738	34472	155	0.0044964	138266	517	0.00373917	1.2034	1.0053	1.4406
Union#R26#Abnormalities of gait and mobility	European	flexdmg	Chapter XVIII Symptoms signs and abnormal clinical and laboratory findings not elsewhere classified	0.0514	75824	13053	63	0.00482648	62771	228	0.00363225	1.3304	1.0059	1.7596
41202#E831#Disorders of iron metabolism	European	flexdmg	Chapter IV Endocrine nutritional and metabolic diseases	0.0136	324202	1119	10	0.00893655	323083	1252	0.00387517	2.3179	1.2406	4.3307
Union#Block C76-C80#C76-C80 Malignant neoplasms of ill-defined secondary and unspecified sites	African	flexdmg	Chapter II Neoplasms	0.0522	5012	323	2	0.00619195	4689	4	0.00085306	7.2975	1.3316	39.993
Union#U071#COVID-19 virus identified	Admixed American	flexdmg	Chapter XXII Codes for special purposes	0.0621	775	118	2	0.0169492	657	1	0.00152207	11.3103	1.0173	125.753
131871#Source of report of M16 (Coxarthrosis [arthrosis of hip])	East Asian	flexdmg	Chapter XIII Diseases of the musculoskeletal system and connective tissue	0.0123	2530	31	1	0.0322581	2499	0	0
Union#Block C60-C63#C60-C63 Malignant neoplasms of male genital organs	African	flexdmg	Chapter II Neoplasms	0.0179	3123	407	3	0.00737101	2716	2	0.000736377	10.0767	1.6786	60.4917
Union#M2451#Contracture of joint Shoulder region	European	flexdmg	Chapter XIII Diseases of the musculoskeletal system and connective tissue	0.0306	157773	74	2	0.027027	157699	578	0.00366521	7.551	1.8483	30.8488
40001#U071#COVID-19 virus identified	European	flexdmg	Chapter I Certain infectious and parasitic diseases	0.0357	314336	1233	10	0.0081103	313103	1245	0.00397633	2.0481	1.0965	3.8258
40002#I11#Hypertensive heart disease	European	flexdmg	Chapter IX Diseases of the circulatory system	0.0895	254811	430	4	0.00930233	254381	991	0.00389573	2.4009	0.8952	6.4391
Union#J92#Pleural plaque	European	flexdmg	Chapter X Diseases of the respiratory system	0.0268	110479	2927	20	0.00683293	107552	434	0.00403526	1.6981	1.083	2.6625
41202#Chapter IX#Chapter IX Diseases of the circulatory system	African	flexdmg	Chapter IX Diseases of the circulatory system	0.0671	7817	1687	5	0.00296384	6130	6	0.000978793	3.0341	0.9248	9.954
Union#A390#Meningococcal meningitis	European	flexdmg	Chapter I Certain infectious and parasitic diseases	0.0107	294631	39	2	0.0512821	294592	1175	0.00398857	13.4982	3.2495	56.0701
Union#Q403#Congenital malformation of stomach unspecified	European	flexdmg	Chapter XVII Congenital malformations deformations and chromosomal abnormalities	0.0065	441886	30	2	0.0666667	441856	1778	0.00402394	17.6795	4.2084	74.272
41202#I352#Aortic (valve) stenosis with insufficiency	European	flexdmg	Chapter IX Diseases of the circulatory system	0.0963	233511	445	4	0.00898876	233066	901	0.00386586	2.3372	0.8714	6.2686
41202#L089#Local infection of skin and subcutaneous tissue unspecified	European	flexdmg	Chapter XII Diseases of the skin and subcutaneous tissue	0.0832	349808	782	0	0	349026	1397	0.00400257	0
Union#R730#Abnormal glucose tolerance test	European	flexdmg	Chapter XVIII Symptoms signs and abnormal clinical and laboratory findings not elsewhere classified	0.0908	65395	2561	4	0.00156189	62834	234	0.0037241	0.4185	0.1556	1.1253
41202#K52#Other noninfective gastroenteritis and colitis	European	flexdmg	Chapter XI Diseases of the digestive system	0.0443	244397	15713	80	0.00509133	228684	915	0.00400115	1.2739	1.013	1.6018
40002#J18#Pneumonia organism unspecified	South Asian	flexdmg	Chapter X Diseases of the respiratory system	0.0764	7717	104	2	0.0192308	7613	32	0.00420334	4.6452	1.0985	19.643
Union#Block I95-I99#I95-I99 Other and unspecified disorders of the circulatory system	Admixed American	flexdmg	Chapter IX Diseases of the circulatory system	0.068	441	30	1	0.0333333	411	0	0
131601#Source of report of K30 (Functional dyspepsia)	South Asian	flexdmg	Chapter XI Diseases of the digestive system	0.0976	8296	570	5	0.00877193	7726	31	0.00401243	2.1967	0.8509	5.6712
Union#M199#Arthrosis unspecified	European	flexdmg	Chapter XIII Diseases of the musculoskeletal system and connective tissue	0.0438	177870	44709	198	0.00442864	133161	497	0.00373232	1.1874	1.0067	1.4005
41202#R060#Dyspnoea	South Asian	flexdmg	Chapter XVIII Symptoms signs and abnormal clinical and laboratory findings not elsewhere classified	0.0599	5765	193	3	0.015544	5572	24	0.00430725	3.65	1.0896	12.2271
Union#M353#Polymyalgia rheumatica	South Asian	flexdmg	Chapter XIII Diseases of the musculoskeletal system and connective tissue	0.0092	1916	42	2	0.047619	1874	5	0.00266809	18.69	3.5201	99.2343
20002#1297#muscle|soft tissue problem	South Asian	flexdmg	Chapter XIII Diseases of the musculoskeletal system and connective tissue	0.0817	6484	208	3	0.0144231	6276	29	0.00462078	3.1524	0.9525	10.433
Union#K598#Other specified functional intestinal disorders	European	flexdmg	Chapter XI Diseases of the digestive system	0.0815	144768	578	5	0.00865052	144190	568	0.00393925	2.2064	0.9113	5.3419
41202#A390#Meningococcal meningitis	European	flexdmg	Chapter I Certain infectious and parasitic diseases	0.0082	431209	34	2	0.0588235	431175	1714	0.00397518	15.66	3.7499	65.3974
131625#Source of report of K46 (Unspecified abdominal hernia)	European	flexdmg	Chapter XI Diseases of the digestive system	0.0968	299340	2389	4	0.00167434	296951	1174	0.00395351	0.4225	0.1582	1.1287
Union#G90#Disorders of autonomic nervous system	European	flexdmg	Chapter VI Diseases of the nervous system	0.0755	271649	750	6	0.008	270899	1052	0.00388337	2.0686	0.9242	4.6299
131901#Source of report of M35 (Other systemic involvement of connective tissue)	European	flexdmg	Chapter XIII Diseases of the musculoskeletal system and connective tissue	0.0499	358209	7377	19	0.00257557	350832	1416	0.00403612	0.6372	0.405	1.0026
131901#Source of report of M35 (Other systemic involvement of connective tissue)	South Asian	flexdmg	Chapter XIII Diseases of the musculoskeletal system and connective tissue	0.0021	6883	132	4	0.030303	6751	25	0.00370316	8.4075	2.8842	24.5082
20002#1534#back pain	European	flexdmg	Chapter XIII Diseases of the musculoskeletal system and connective tissue	0.0314	363376	2424	3	0.00123762	360952	1411	0.00390911	0.3158	0.1016	0.9809
41202#Block M40-M43#M40-M43 Deforming dorsopathies	African	flexdmg	Chapter XIII Diseases of the musculoskeletal system and connective tissue	0.0508	4336	45	1	0.0222222	4291	4	0.000932184	24.358	2.6684	222.347
41202#R05#Cough	European	flexdmg	Chapter XVIII Symptoms signs and abnormal clinical and laboratory findings not elsewhere classified	0.0852	273242	2225	14	0.00629213	271017	1059	0.0039075	1.6141	0.9511	2.7394
131925#Source of report of M51 (Other intervertebral disc disorders)	European	flexdmg	Chapter XIII Diseases of the musculoskeletal system and connective tissue	0.0406	459449	26780	128	0.00477969	432669	1709	0.0039499	1.2111	1.0115	1.45
40002#Block J09-J18#J09-J18 Influenza and pneumonia	South Asian	flexdmg	Chapter X Diseases of the respiratory system	0.0803	7791	105	2	0.0190476	7686	33	0.00429352	4.5031	1.0664	19.0155
Union#K76#Other diseases of liver	East Asian	flexdmg	Chapter XI Diseases of the digestive system	0.0688	1367	94	1	0.0106383	1273	0	0
Union#K76#Other diseases of liver	European	flexdmg	Chapter XI Diseases of the digestive system	0.0999	160410	15058	71	0.0047151	145352	557	0.00383208	1.2315	0.9615	1.5775
Union#B009#Herpesviral infection unspecified	East Asian	flexdmg	Chapter I Certain infectious and parasitic diseases	0.0258	1898	49	1	0.0204082	1849	0	0
Union#C384#Malignant neoplasm: Pleura	European	flexdmg	Chapter II Neoplasms	0.0465	200514	83	2	0.0240964	200431	826	0.00412112	5.9667	1.4646	24.3078
41202#K210#Gastro-oesophageal reflux disease with oesophagitis	South Asian	flexdmg	Chapter XI Diseases of the digestive system	0.0162	5868	308	5	0.0162338	5560	24	0.00431655	3.8064	1.4423	10.0455
20002#13#neurology	European	flexdmg	Chapter VI Diseases of the nervous system	0.0503	382012	31384	147	0.00468392	350628	1385	0.00395006	1.1867	1.0007	1.4071
41202#K253#Gastric ulcer Acute without haemorrhage or perforation	European	flexdmg	Chapter XI Diseases of the digestive system	0.0077	254250	303	5	0.0165017	253947	1008	0.00396933	4.2103	1.7359	10.2118
Union#G43#Migraine	European	flexdmg	Chapter VI Diseases of the nervous system	0.093	233117	25619	119	0.00464499	207498	814	0.00392293	1.1849	0.9771	1.4369
Union#H360#Diabetic retinopathy	South Asian	flexdmg	Chapter VII Diseases of the eye and adnexa	0.0706	4478	359	4	0.0111421	4119	16	0.00388444	2.8894	0.9608	8.6893
130227#Source of report of B35 (Dermatophytosis)	African	flexdmg	Chapter I Certain infectious and parasitic diseases	0.0914	8710	409	2	0.00488998	8301	9	0.00108421	4.5274	0.975	21.0224
Union#M7204#Palmar fascial fibromatosis [Dupuytren]-Hand	European	flexdmg	Chapter XIII Diseases of the musculoskeletal system and connective tissue	0.0481	98308	1904	12	0.00630252	96404	334	0.00346459	1.8243	1.0238	3.2507
41202#N200#Calculus of kidney	South Asian	flexdmg	Chapter XIV Diseases of the genitourinary system	0.0947	6027	112	2	0.0178571	5915	26	0.0043956	4.1182	0.9655	17.5661
Union#E876#Hypokalaemia	European	flexdmg	Chapter IV Endocrine nutritional and metabolic diseases	0.0344	252871	7921	43	0.00542861	244950	943	0.00384977	1.4124	1.0396	1.9188
Union#M7961#Pain in limb Shoulder region	European	flexdmg	Chapter XIII Diseases of the musculoskeletal system and connective tissue	0.029	157878	179	3	0.0167598	157699	578	0.00366521	4.6336	1.4758	14.548
Union#M2550#Pain in joint Multiple sites	European	flexdmg	Chapter XIII Diseases of the musculoskeletal system and connective tissue	0.0129	133017	1124	10	0.0088968	131893	502	0.00380612	2.3495	1.2529	4.4058
Union#Z834#Family history of other endocrine nutritional and metabolic diseases	European	flexdmg	Chapter XXI Factors influencing health status and contact with health services	0.0194	140307	257	4	0.0155642	140050	549	0.00392003	4.0174	1.4909	10.8255
41202#K508#Other Crohn disease	European	flexdmg	Chapter XI Diseases of the digestive system	0.0766	254194	247	3	0.0121457	253947	1008	0.00396933	3.0852	0.9865	9.6489
Union#I09#Other rheumatic heart diseases	European	flexdmg	Chapter IX Diseases of the circulatory system	0.0801	151806	119	2	0.0168067	151687	594	0.00391596	4.3481	1.0722	17.6333
Union#B16#Acute hepatitis B	East Asian	flexdmg	Chapter I Certain infectious and parasitic diseases	0.0355	1184	42	1	0.0238095	1142	0	0
Union#E53#Deficiency of other B group vitamins	South Asian	flexdmg	Chapter IV Endocrine nutritional and metabolic diseases	0.0813	4139	253	3	0.0118577	3886	14	0.00360268	3.3189	0.9475	11.6247
Union#M485#Collapsed vertebra not elsewhere classified	European	flexdmg	Chapter XIII Diseases of the musculoskeletal system and connective tissue	0.0771	141342	1486	10	0.00672948	139856	509	0.00363946	1.8548	0.9899	3.4755
40002#Block I60-I69#I60-I69 Cerebrovascular diseases	African	flexdmg	Chapter IX Diseases of the circulatory system	0.0459	5466	32	1	0.03125	5434	7	0.00128819	25.0092	2.9873	209.37
Union#M0699#Rheumatoid arthritis unspecified Site unspecified	European	flexdmg	Chapter XIII Diseases of the musculoskeletal system and connective tissue	0.0867	124986	3450	19	0.00550725	121536	445	0.00366147	1.5069	0.9509	2.388
Union#I952#Hypotension due to drugs	European	flexdmg	Chapter IX Diseases of the circulatory system	0.0025	135379	692	9	0.0130058	134687	545	0.00404642	3.2433	1.6713	6.2939
41202#Block L00-L08#L00-L08 Infections of the skin and subcutaneous tissue	European	flexdmg	Chapter XII Diseases of the skin and subcutaneous tissue	0.054	343666	14605	45	0.00308114	329061	1353	0.0041117	0.7486	0.556	1.0079
Union#M2588#Other specified joint disorders Other	European	flexdmg	Chapter XIII Diseases of the musculoskeletal system and connective tissue	0.0314	157774	75	2	0.0266667	157699	578	0.00366521	7.4476	1.8234	30.4183
20002#22#fracture head & neck	European	flexdmg	Chapter XIX Injury poisoning and certain other consequences of external causes	0.0118	273821	1261	0	0	272560	1075	0.00394409	0
132477#Source of report of Q25 (Congenital malformations of great arteries)	European	flexdmg	Chapter XVII Congenital malformations deformations and chromosomal abnormalities	0.0881	459449	261	3	0.0114943	459188	1834	0.00399401	2.8997	0.9282	9.0585
Union#H919#Hearing loss unspecified	South Asian	flexdmg	Chapter VIII Diseases of the ear and mastoid process	0.0982	6529	1851	4	0.00216099	4678	25	0.00534416	0.4031	0.1401	1.1598
131709#Source of report of L08 (Other local infections of skin and subcutaneous tissue)	South Asian	flexdmg	Chapter XII Diseases of the skin and subcutaneous tissue	0.0454	8771	305	4	0.0131148	8466	35	0.00413418	3.2011	1.1305	9.0645
41202#A491#Streptococcal and enterococcal infection unspecified site	European	flexdmg	Chapter I Certain infectious and parasitic diseases	0.0583	319733	99	2	0.020202	319634	1254	0.00392324	5.2349	1.2893	21.2549
41202#D177#Benign lipomatous neoplasm of other sites	European	flexdmg	Chapter II Neoplasms	0.0588	280466	349	4	0.0114613	280117	1160	0.00414113	2.7882	1.0388	7.4838
41202#R270#Ataxia unspecified	European	flexdmg	Chapter XVIII Symptoms signs and abnormal clinical and laboratory findings not elsewhere classified	0.038	239677	182	3	0.0164835	239495	963	0.00402096	4.1513	1.324	13.0167
131403#Source of report of I83 (Varicose veins of lower extremities)	African	flexdmg	Chapter IX Diseases of the circulatory system	0.0218	8710	185	2	0.0108108	8525	9	0.00105572	10.3412	2.2188	48.1982
Union#H25#Senile cataract	African	flexdmg	Chapter VII Diseases of the eye and adnexa	0.0399	5246	620	3	0.00483871	4626	4	0.000864678	5.6183	1.2545	25.1627
41202#M518#Other specified intervertebral disc disorders	European	flexdmg	Chapter XIII Diseases of the musculoskeletal system and connective tissue	0.0567	321038	100	2	0.02	320938	1227	0.00382317	5.3176	1.3098	21.5882
Union#Block I80-I89#I80-I89 Diseases of veins lymphatic vessels and lymph nodes not elsewhere classified	African	flexdmg	Chapter IX Diseases of the circulatory system	0.042	4381	938	4	0.00426439	3443	3	0.000871333	4.9108	1.0971	21.9804
Union#Block I80-I89#I80-I89 Diseases of veins lymphatic vessels and lymph nodes not elsewhere classified	Admixed American	flexdmg	Chapter IX Diseases of the circulatory system	0.0481	527	116	2	0.0172414	411	0	0
20002#7#bowel problem	European	flexdmg	Chapter XI Diseases of the digestive system	0.0392	402395	30547	146	0.00477952	371848	1484	0.00399088	1.1986	1.0108	1.4212
Union#I352#Aortic (valve) stenosis with insufficiency	European	flexdmg	Chapter IX Diseases of the circulatory system	0.0786	118163	1062	8	0.00753296	117101	462	0.00394531	1.9162	0.9501	3.8649
131033#Source of report of G25 (Other extrapyramidal and movement disorders)	South Asian	flexdmg	Chapter VI Diseases of the nervous system	0.0644	10082	95	2	0.0210526	9987	42	0.00420547	5.0922	1.2148	21.3461
Union#H918#Other specified hearing loss	African	flexdmg	Chapter VIII Diseases of the ear and mastoid process	0.039	6939	2070	0	0	4869	10	0.00205381	0
Union#M5446#Lumbago with sciatica Lumbar region	European	flexdmg	Chapter XIII Diseases of the musculoskeletal system and connective tissue	0.0418	132262	348	4	0.0114943	131914	487	0.0036918	3.138	1.1664	8.4426
20002#1463#ulcerative colitis	European	flexdmg	Chapter XI Diseases of the digestive system	0.0988	383848	2405	15	0.00623701	381443	1503	0.0039403	1.5865	0.9525	2.6425
Union#C931#Chronic myelomonocytic leukaemia	European	flexdmg	Chapter II Neoplasms	0.0947	198084	126	2	0.015873	197958	809	0.00408673	3.9306	0.9705	15.9196
20002#1473#high cholesterol	African	flexdmg	Chapter XVIII Symptoms signs and abnormal clinical and laboratory findings not elsewhere classified	0.0844	7743	935	3	0.00320856	6808	6	0.000881316	3.6491	0.9111	14.6159
Union#I082#Disorders of both aortic and tricuspid valves	European	flexdmg	Chapter IX Diseases of the circulatory system	0.0764	141513	576	5	0.00868056	140937	546	0.00387407	2.2515	0.9298	5.452
Union#G01#Meningitis in bacterial diseases classified elsewhere	European	flexdmg	Chapter VI Diseases of the nervous system	0.0171	298984	51	2	0.0392157	298933	1165	0.00389719	10.4324	2.5341	42.9493
Union#M0640#Inflammatory polyarthropathy Multiple sites	European	flexdmg	Chapter XIII Diseases of the musculoskeletal system and connective tissue	0.0337	107429	77	2	0.025974	107352	398	0.00370743	7.1661	1.7535	29.2855
41202#N319#Neuromuscular dysfunction of bladder unspecified	European	flexdmg	Chapter XIV Diseases of the genitourinary system	0.0202	293792	687	7	0.0101892	293105	1148	0.00391669	2.618	1.2405	5.5249
Union#N422#Atrophy of prostate	European	flexdmg	Chapter XIV Diseases of the genitourinary system	0.0814	124603	252	3	0.0119048	124351	496	0.00398871	3.0085	0.9604	9.424
Union#D48#Neoplasm of uncertain or unknown behaviour of other and unspecified sites	European	flexdmg	Chapter II Neoplasms	0.0179	257576	1628	1	0.000614251	255948	1051	0.0041063	0.1491	0.021	1.0599
20002#1311#spine arthritis|spondylitis	African	flexdmg	Chapter XIII Diseases of the musculoskeletal system and connective tissue	0.0435	5526	35	1	0.0285714	5491	6	0.0010927	26.8873	3.1517	229.379
Union#K440#Diaphragmatic hernia with obstruction without gangrene	European	flexdmg	Chapter XI Diseases of the digestive system	0.098	165651	279	3	0.0107527	165372	647	0.00391239	2.7674	0.8847	8.656
40011#8500#Duct adenocarcinoma	South Asian	flexdmg	Chapter II Neoplasms	0.0607	4849	234	3	0.0128205	4615	16	0.00346696	3.733	1.08	12.9022
Union#I639#Cerebral infarction unspecified	African	flexdmg	Chapter IX Diseases of the circulatory system	0.0165	2865	122	2	0.0163934	2743	3	0.00109369	15.2222	2.5199	91.9548
Union#I64#Stroke not specified as haemorrhage or infarction	African	flexdmg	Chapter IX Diseases of the circulatory system	0.0681	3786	343	2	0.0058309	3443	3	0.000871333	6.7253	1.1199	40.3892
Union#L02#Cutaneous abscess furuncle and carbuncle	East Asian	flexdmg	Chapter XII Diseases of the skin and subcutaneous tissue	0.0192	1875	36	1	0.0277778	1839	0	0
42003#Source of STEMI report	African	flexdmg	Chapter IX Diseases of the circulatory system	0.0629	5418	50	1	0.02	5368	6	0.00111773	18.2381	2.1552	154.34
Union#M2336#Other meniscus derangements Other and unspecified lateral meniscus	European	flexdmg	Chapter XIII Diseases of the musculoskeletal system and connective tissue	0.0009443	158498	799	10	0.0125156	157699	578	0.00366521	3.4453	1.8367	6.4628
Union#Q25#Congenital malformations of great arteries	European	flexdmg	Chapter XVII Congenital malformations deformations and chromosomal abnormalities	0.0896	442117	261	3	0.0114943	441856	1778	0.00402394	2.8781	0.9213	8.9911
Union#O16#Unspecified maternal hypertension	European	flexdmg	Chapter XV Pregnancy childbirth and the puerperium	0.0898	213983	2625	5	0.00190476	211358	885	0.00418721	0.4539	0.1883	1.0941
Union#Block M05-M14#M05-M14 Inflammatory polyarthropathies	European	flexdmg	Chapter XIII Diseases of the musculoskeletal system and connective tissue	0.0299	199885	47522	208	0.00437692	152363	557	0.00365574	1.1981	1.0214	1.4055
Union#Block M05-M14#M05-M14 Inflammatory polyarthropathies	South Asian	flexdmg	Chapter XIII Diseases of the musculoskeletal system and connective tissue	0.026	3551	1180	8	0.00677966	2371	4	0.00168705	4.0392	1.2138	13.4415
40002#I71#Aortic aneurysm and dissection	European	flexdmg	Chapter IX Diseases of the circulatory system	0.0559	266703	96	2	0.0208333	266607	1054	0.00395338	5.3606	1.3194	21.7796
41202#J22#Unspecified acute lower respiratory infection	European	flexdmg	Chapter X Diseases of the respiratory system	0.0292	366290	9216	50	0.00542535	357074	1408	0.00394316	1.3779	1.0385	1.8284
Union#M841#Nonunion of fracture [pseudarthrosis]	European	flexdmg	Chapter XIII Diseases of the musculoskeletal system and connective tissue	0.0148	159194	1495	12	0.00802676	157699	578	0.00366521	2.1996	1.2391	3.9048
41202#K259#Gastric ulcer Unspecified as acute or chronic without haemorrhage or perforation	European	flexdmg	Chapter XI Diseases of the digestive system	0.0894	257160	3213	19	0.00591348	253947	1008	0.00396933	1.4927	0.9468	2.3533
Union#M7984#Other specified soft tissue disorders Hand	European	flexdmg	Chapter XIII Diseases of the musculoskeletal system and connective tissue	0.0502	158072	373	4	0.0107239	157699	578	0.00366521	2.9467	1.0964	7.9198
Union#I509#Heart failure unspecified	European	flexdmg	Chapter IX Diseases of the circulatory system	0.0535	131103	8174	43	0.00526058	122929	469	0.00381521	1.3808	1.0096	1.8885
Union#G467#Other lacunar syndromes	European	flexdmg	Chapter VI Diseases of the nervous system	0.0309	299003	70	2	0.0285714	298933	1165	0.00389719	7.5175	1.8402	30.7095
41202#M47#Spondylosis	European	flexdmg	Chapter XIII Diseases of the musculoskeletal system and connective tissue	0.0133	285149	4776	30	0.00628141	280373	1085	0.00386984	1.6271	1.1308	2.3413
Union#Z80#Family history of malignant neoplasm	European	flexdmg	Chapter XXI Factors influencing health status and contact with health services	0.0643	154103	19761	97	0.00490866	134342	535	0.00398237	1.2337	0.9933	1.5325
41202#D509#Iron deficiency anaemia unspecified	European	flexdmg	Chapter III Diseases of the blood and blood-forming organs and certain disorders involving the immune mechanism	0.0187	403670	9115	51	0.00559517	394555	1567	0.00397156	1.4111	1.0669	1.8664
Union#I498#Other specified cardiac arrhythmias	European	flexdmg	Chapter IX Diseases of the circulatory system	0.0256	141952	1082	0	0	140870	562	0.00398949	0
41202#M858#Other specified disorders of bone density and structure	European	flexdmg	Chapter XIII Diseases of the musculoskeletal system and connective tissue	0.0104	207219	335	5	0.0149254	206884	798	0.00385723	3.9129	1.6135	9.4894
41202#Block I80-I89#I80-I89 Diseases of veins lymphatic vessels and lymph nodes not elsewhere classified	African	flexdmg	Chapter IX Diseases of the circulatory system	0.0385	6847	605	3	0.00495868	6242	6	0.00096123	5.1794	1.2921	20.7623
Union#D057#Other carcinoma in situ of breast	European	flexdmg	Chapter II Neoplasms	0.0664	144916	220	3	0.0136364	144696	606	0.00418809	3.2872	1.049	10.3008
41202#H250#Senile incipient cataract	European	flexdmg	Chapter VII Diseases of the eye and adnexa	0.0641	344151	4832	11	0.00227649	339319	1358	0.00400213	0.5678	0.3135	1.0285
41202#D680#Von Willebrand disease	European	flexdmg	Chapter III Diseases of the blood and blood-forming organs and certain disorders involving the immune mechanism	0.0156	434593	48	2	0.0416667	434545	1712	0.00393975	10.9923	2.6662	45.3191
Union#R29#Other symptoms and signs involving the nervous and musculoskeletal systems	European	flexdmg	Chapter XVIII Symptoms signs and abnormal clinical and laboratory findings not elsewhere classified	0.0131	80563	16929	86	0.00508004	63634	234	0.00367728	1.3834	1.0798	1.7723
41202#E871#Hypo-osmolality and hyponatraemia	European	flexdmg	Chapter IV Endocrine nutritional and metabolic diseases	0.0758	407330	1621	2	0.00123381	405709	1635	0.00402998	0.3053	0.0762	1.2228
41202#I846#Residual haemorrhoidal skin tags	European	flexdmg	Chapter IX Diseases of the circulatory system	0.0183	309700	1695	1	0.000589971	308005	1241	0.00402916	0.1459	0.0205	1.0374
41202#M43#Other deforming dorsopathies	African	flexdmg	Chapter XIII Diseases of the musculoskeletal system and connective tissue	0.0629	4440	41	1	0.0243902	4399	6	0.00136395	18.3042	2.154	155.545
Union#M073#Other psoriatic arthropathies	South Asian	flexdmg	Chapter XIII Diseases of the musculoskeletal system and connective tissue	0.0768	3221	32	1	0.03125	3189	7	0.00219505	14.6636	1.7514	122.774
41202#H342#Other retinal artery occlusions	European	flexdmg	Chapter VII Diseases of the eye and adnexa	0.0891	317118	124	2	0.016129	316994	1270	0.00400638	4.0754	1.0067	16.4991
Union#I63#Cerebral infarction	African	flexdmg	Chapter IX Diseases of the circulatory system	0.0442	2973	213	2	0.00938967	2760	3	0.00108696	8.7109	1.4476	52.4191
Union#I82#Other venous embolism and thrombosis	African	flexdmg	Chapter IX Diseases of the circulatory system	0.0283	3088	223	2	0.00896861	2865	2	0.00069808	12.9548	1.8161	92.4098
Union#I82#Other venous embolism and thrombosis	European	flexdmg	Chapter IX Diseases of the circulatory system	0.0945	196508	12913	63	0.0048788	183595	714	0.00388899	1.2558	0.97	1.6257
40011#8144#Adenocarcinoma| intestinal type	European	flexdmg	Chapter II Neoplasms	0.0638	292805	227	3	0.0132159	292578	1169	0.00399552	3.3386	1.0671	10.4453
131431#Source of report of J03 (Acute tonsillitis)	South Asian	flexdmg	Chapter X Diseases of the respiratory system	0.0542	8433	311	4	0.0128617	8122	35	0.00430928	3.0105	1.0633	8.5237
20002#1461#inflammatory bowel disease	European	flexdmg	Chapter XI Diseases of the digestive system	0.0045	385372	3929	28	0.0071265	381443	1503	0.0039403	1.8144	1.2468	2.6404
41202#M4786#Other spondylosis Lumbar region	European	flexdmg	Chapter XIII Diseases of the musculoskeletal system and connective tissue	0.0424	265562	1333	10	0.00750188	264229	1015	0.00384136	1.9601	1.049	3.6627
Union#L958#Other vasculitis limited to skin	European	flexdmg	Chapter XII Diseases of the skin and subcutaneous tissue	0.038	269053	76	2	0.0263158	268977	1083	0.00402637	6.6855	1.6391	27.2687
Union#Block M70-M79#M70-M79 Other soft tissue disorders	European	flexdmg	Chapter XIII Diseases of the musculoskeletal system and connective tissue	0.0004584	203939	51359	247	0.00480928	152580	558	0.0036571	1.3166	1.133	1.5298
Union#Block M70-M79#M70-M79 Other soft tissue disorders	South Asian	flexdmg	Chapter XIII Diseases of the musculoskeletal system and connective tissue	0.0623	3633	1293	7	0.00541377	2340	4	0.0017094	3.1788	0.9288	10.8797
Union#D259#Leiomyoma of uterus unspecified	East Asian	flexdmg	Chapter II Neoplasms	0.0906	1270	115	1	0.00869565	1155	0	0
41202#M8411#Nonunion of fracture [pseudarthrosis] Shoulder region	European	flexdmg	Chapter XIII Diseases of the musculoskeletal system and connective tissue	0.0428	321139	201	3	0.0149254	320938	1227	0.00382317	3.9479	1.2607	12.3631
41202#M8580#Other specified disorders of bone density and structure Multiple sites	European	flexdmg	Chapter XIII Diseases of the musculoskeletal system and connective tissue	0.0004023	175989	36	3	0.0833333	175953	695	0.00394992	22.9245	7.0142	74.9242
Union#M201#Hallux valgus (acquired)	South Asian	flexdmg	Chapter XIII Diseases of the musculoskeletal system and connective tissue	0.0603	1650	140	2	0.0142857	1510	3	0.00198675	7.2802	1.2062	43.9414
41202#D059#Carcinoma in situ of breast unspecified	European	flexdmg	Chapter II Neoplasms	0.0952	173314	1069	8	0.00748363	172245	719	0.00417429	1.7988	0.8938	3.6202
20002#1066#heart|cardiac problem	Admixed American	flexdmg	Chapter IX Diseases of the circulatory system	0.0602	665	40	1	0.025	625	0	0
41202#C931#Chronic myelomonocytic leukaemia	European	flexdmg	Chapter II Neoplasms	0.0497	218183	88	2	0.0227273	218095	880	0.00403494	5.7404	1.4106	23.3602
Union#L29#Pruritus	European	flexdmg	Chapter XII Diseases of the skin and subcutaneous tissue	0.0858	242062	11604	59	0.00508445	230458	929	0.0040311	1.2626	0.9699	1.6438
Union#L29#Pruritus	South Asian	flexdmg	Chapter XII Diseases of the skin and subcutaneous tissue	0.018	5451	435	5	0.0114943	5016	15	0.00299043	3.8767	1.4022	10.7179
Union#N18#Chronic kidney disease	East Asian	flexdmg	Chapter XIV Diseases of the genitourinary system	0.0462	1601	74	1	0.0135135	1527	0	0
131631#Source of report of K52 (Other noninfective gastroenteritis and colitis)	European	flexdmg	Chapter XI Diseases of the digestive system	0.0399	417171	28079	134	0.00477225	389092	1539	0.00395536	1.2075	1.0117	1.4413
Union#M17#Gonarthrosis [arthrosis of knee]	European	flexdmg	Chapter XIII Diseases of the musculoskeletal system and connective tissue	0.0013	198914	43791	209	0.00477267	155123	569	0.00366806	1.3026	1.1112	1.5269
Union#M17#Gonarthrosis [arthrosis of knee]	South Asian	flexdmg	Chapter XIII Diseases of the musculoskeletal system and connective tissue	0.0526	3425	1173	9	0.00767263	2252	6	0.0026643	2.8943	1.0277	8.1514
41202#M5497#Dorsalgia unspecified Lumbosacral region	European	flexdmg	Chapter XIII Diseases of the musculoskeletal system and connective tissue	0.0551	237144	97	2	0.0206186	237047	919	0.00387687	5.4093	1.3313	21.9782
40002#C25#Malignant neoplasm of pancreas	European	flexdmg	Chapter II Neoplasms	0.0215	249251	56	2	0.0357143	249195	999	0.00400891	9.2016	2.2404	37.7925
Union#C069#Malignant neoplasm: Mouth unspecified	European	flexdmg	Chapter II Neoplasms	0.0752	207996	110	2	0.0181818	207886	850	0.00408878	4.5106	1.1119	18.2973
Union#R451#Restlessness and agitation	European	flexdmg	Chapter XVIII Symptoms signs and abnormal clinical and laboratory findings not elsewhere classified	0.0216	53433	1100	9	0.00818182	52333	188	0.00359238	2.2881	1.1691	4.478
20002#1081#stroke	European	flexdmg	Chapter IX Diseases of the circulatory system	0.0602	228981	6598	17	0.00257654	222383	900	0.00404707	0.6357	0.3932	1.0278
Union#D165#Benign neoplasm: Lower jaw bone	European	flexdmg	Chapter II Neoplasms	0.0189	273833	51	2	0.0392157	273782	1127	0.00411641	9.8747	2.3985	40.6547
41202#K317#Polyp of stomach and duodenum	European	flexdmg	Chapter XI Diseases of the digestive system	0.0461	222865	5419	12	0.00221443	217446	860	0.003955	0.5589	0.316	0.9887
Union#D686#Other Thrombophilia	European	flexdmg	Chapter III Diseases of the blood and blood-forming organs and certain disorders involving the immune mechanism	0.0849	294237	261	3	0.0114943	293976	1155	0.00392889	2.948	0.9432	9.2142
132101#Source of report of N62 (Hypertrophy of breast)	African	flexdmg	Chapter XIV Diseases of the genitourinary system	0.076	5844	46	1	0.0217391	5798	9	0.00155226	14.2938	1.7737	115.188
41202#M2322#Derangement of meniscus due to old tear or injury Posterior cruciate ligament or Posterior horn of medial meniscus	European	flexdmg	Chapter XIII Diseases of the musculoskeletal system and connective tissue	0.0318	249873	3733	23	0.00616126	246140	942	0.00382709	1.6137	1.0657	2.4435
Union#H041#Other disorders of lacrimal gland	South Asian	flexdmg	Chapter VII Diseases of the eye and adnexa	0.0409	3970	100	2	0.02	3870	11	0.00284238	7.1596	1.566	32.7333
41202#J90#Pleural effusion not elsewhere classified	South Asian	flexdmg	Chapter X Diseases of the respiratory system	0.0384	7124	74	2	0.027027	7050	28	0.00397163	6.9663	1.6288	29.7943
41202#K31#Other diseases of stomach and duodenum	East Asian	flexdmg	Chapter XI Diseases of the digestive system	0.0214	1725	37	1	0.027027	1688	0	0
41202#K31#Other diseases of stomach and duodenum	European	flexdmg	Chapter XI Diseases of the digestive system	0.0524	238216	7732	20	0.00258665	230484	922	0.00400028	0.6457	0.4144	1.0062
Union#M7986#Other specified soft tissue disorders Lower leg	European	flexdmg	Chapter XIII Diseases of the musculoskeletal system and connective tissue	0.0292	164851	7152	38	0.0053132	157699	578	0.00366521	1.452	1.0448	2.0179
41202#C16#Malignant neoplasm of stomach	European	flexdmg	Chapter II Neoplasms	0.0698	208894	1244	9	0.00723473	207650	819	0.00394414	1.8404	0.9519	3.5582
Union#M4783#Other spondylosis Cervicothoracic region	European	flexdmg	Chapter XIII Diseases of the musculoskeletal system and connective tissue	0.012	157744	45	2	0.0444444	157699	578	0.00366521	12.6435	3.0557	52.3153
Union#G700#Myasthenia gravis	European	flexdmg	Chapter VI Diseases of the nervous system	0.0935	270523	434	4	0.00921659	270089	1059	0.00392093	2.3632	0.8813	6.337
41202#I35#Nonrheumatic aortic valve disorders	European	flexdmg	Chapter IX Diseases of the circulatory system	0.0919	229911	2712	17	0.00626844	227199	921	0.00405372	1.5498	0.9578	2.5077
Union#I10#Essential (primary) hypertension	Admixed American	flexdmg	Chapter IX Diseases of the circulatory system	0.079	579	249	3	0.0120482	330	0	0
Union#D22#Melanocytic naevi	European	flexdmg	Chapter II Neoplasms	0.0804	230288	7685	21	0.0027326	222603	905	0.00406553	0.6712	0.4352	1.0352
Union#R53#Malaise and fatigue	European	flexdmg	Chapter XVIII Symptoms signs and abnormal clinical and laboratory findings not elsewhere classified	0.0695	75798	9324	45	0.00482625	66474	238	0.00358035	1.3497	0.9807	1.8575
41202#K529#Noninfective gastroenteritis and colitis unspecified	European	flexdmg	Chapter XI Diseases of the digestive system	0.0285	242896	14213	74	0.0052065	228683	904	0.00395307	1.3187	1.0399	1.6724
Union#H40#Glaucoma	South Asian	flexdmg	Chapter VII Diseases of the eye and adnexa	0.0145	5816	505	6	0.0118812	5311	18	0.00338919	3.5357	1.3971	8.9479
Union#Block R25-R29#R25-R29 Symptoms and signs involving the nervous and musculoskeletal systems	European	flexdmg	Chapter XVIII Symptoms signs and abnormal clinical and laboratory findings not elsewhere classified	0.0128	91064	26693	128	0.00479526	64371	234	0.00363518	1.3207	1.0642	1.639
Union#K638#Other specified diseases of intestine	African	flexdmg	Chapter XI Diseases of the digestive system	0.0799	3877	64	1	0.015625	3813	4	0.00104904	15.1151	1.6657	137.159
41202#L97#Ulcer of lower limb not elsewhere classified	European	flexdmg	Chapter XII Diseases of the skin and subcutaneous tissue	0.0557	284768	866	0	0	283902	1133	0.00399081	0
20002#1077#heart arrhythmia	European	flexdmg	Chapter IX Diseases of the circulatory system	0.0349	228181	7014	40	0.00570288	221167	885	0.0040015	1.4276	1.039	1.9616
41202#H66#Suppurative and unspecified otitis media	European	flexdmg	Chapter VIII Diseases of the ear and mastoid process	0.0854	418501	812	0	0	417689	1670	0.00399819	0
Union#I694#Sequelae of stroke not specified as haemorrhage or infarction	European	flexdmg	Chapter IX Diseases of the circulatory system	0.0141	133473	2548	18	0.00706436	130925	496	0.00378843	1.8709	1.167	2.9992
41202#H048#Other disorders of lacrimal system	European	flexdmg	Chapter VII Diseases of the eye and adnexa	0.0443	379631	83	2	0.0240964	379548	1522	0.00401003	6.1327	1.5065	24.965
Union#L70#Acne	European	flexdmg	Chapter XII Diseases of the skin and subcutaneous tissue	0.0894	237902	6355	35	0.00550747	231547	941	0.00406397	1.3572	0.9676	1.9036
Union#Block M80-M85#M80-M85 Disorders of bone density and structure	European	flexdmg	Chapter XIII Diseases of the musculoskeletal system and connective tissue	0.0324	131945	26754	125	0.0046722	105191	392	0.00372655	1.2549	1.0256	1.5355
41202#H114#Other conjunctival vascular disorders and cysts	European	flexdmg	Chapter VII Diseases of the eye and adnexa	0.0229	379813	265	4	0.0150943	379548	1522	0.00401003	3.8065	1.4162	10.2315
131015#Source of report of G11 (Hereditary ataxia)	European	flexdmg	Chapter VI Diseases of the nervous system	0.0735	372936	392	4	0.0102041	372544	1484	0.00398342	2.5777	0.9613	6.9121
Union#M65#Synovitis and tenosynovitis	East Asian	flexdmg	Chapter XIII Diseases of the musculoskeletal system and connective tissue	0.0859	1117	96	1	0.0104167	1021	0	0
Union#I678#Other specified cerebrovascular diseases	European	flexdmg	Chapter IX Diseases of the circulatory system	0.079	148712	6017	33	0.00548446	142695	572	0.00400855	1.3702	0.9638	1.948
41202#N645#Other signs and symptoms in breast	European	flexdmg	Chapter XIV Diseases of the genitourinary system	0.0833	175326	567	5	0.00881834	174759	707	0.00404557	2.1902	0.9053	5.2991
Union#M255#Pain in joint	European	flexdmg	Chapter XIII Diseases of the musculoskeletal system and connective tissue	0.01	159381	18086	89	0.00492093	141295	514	0.00363778	1.3545	1.081	1.6972
131103#Source of report of G81 (Hemiplegia)	European	flexdmg	Chapter VI Diseases of the nervous system	0.0414	371801	4527	27	0.00596421	367274	1445	0.00393439	1.519	1.0369	2.2253
Union#M758#Other shoulder lesions	European	flexdmg	Chapter XIII Diseases of the musculoskeletal system and connective tissue	0.0441	159826	2127	14	0.00658204	157699	578	0.00366521	1.8011	1.0581	3.0657
41202#M7065#Trochanteric bursitis-Pelvic/Thigh	European	flexdmg	Chapter XIII Diseases of the musculoskeletal system and connective tissue	0.0015	210518	209	5	0.0239234	210309	822	0.00390853	6.2463	2.5655	15.2084
41202#R104#Other and unspecified abdominal pain	East Asian	flexdmg	Chapter XVIII Symptoms signs and abnormal clinical and laboratory findings not elsewhere classified	0.0666	1606	107	1	0.00934579	1499	0	0
20002#1462#crohns disease	European	flexdmg	Chapter XI Diseases of the digestive system	0.0775	359945	1379	10	0.00725163	358566	1409	0.00392954	1.8516	0.9918	3.4567
20001#1005#salivary gland cancer	European	flexdmg	Chapter II Neoplasms	0.0873	409357	122	2	0.0163934	409235	1647	0.00402458	4.1245	1.0189	16.6969
Union#G553#Nerve root and plexus compressions in other dorsopathies	European	flexdmg	Chapter VI Diseases of the nervous system	0.0454	299757	824	7	0.00849515	298933	1165	0.00389719	2.1899	1.0384	4.6185
131535#Source of report of J90 (Pleural effusion not elsewhere classified)	South Asian	flexdmg	Chapter X Diseases of the respiratory system	0.0676	8559	340	4	0.0117647	8219	35	0.00425843	2.7837	0.9837	7.8774
41202#D50#Iron deficiency anaemia	European	flexdmg	Chapter III Diseases of the blood and blood-forming organs and certain disorders involving the immune mechanism	0.0163	411774	11727	63	0.00537222	400047	1558	0.00389454	1.3815	1.0731	1.7784
41202#I442#Atrioventricular block complete	European	flexdmg	Chapter IX Diseases of the circulatory system	0.0291	210475	1210	10	0.00826446	209265	793	0.00378945	2.1908	1.1711	4.0981
Union#Block R50-R69#R50-R69 General symptoms and signs	European	flexdmg	Chapter XVIII Symptoms signs and abnormal clinical and laboratory findings not elsewhere classified	0.0774	161071	93868	396	0.00421869	67203	245	0.00364567	1.1578	0.987	1.3582
Union#M722#Plantar fascial fibromatosis	South Asian	flexdmg	Chapter XIII Diseases of the musculoskeletal system and connective tissue	0.0844	2061	36	1	0.0277778	2025	4	0.00197531	14.4357	1.5731	132.474
Union#M519#Intervertebral disc disorder unspecified	European	flexdmg	Chapter XIII Diseases of the musculoskeletal system and connective tissue	0.0226	161480	9187	48	0.00522477	152293	561	0.00368369	1.4206	1.0571	1.909
Union#H400#Glaucoma suspect	South Asian	flexdmg	Chapter VII Diseases of the eye and adnexa	0.0089	5424	113	3	0.0265487	5311	18	0.00338919	8.0197	2.3283	27.6237
41202#D68#Other coagulation defects	European	flexdmg	Chapter III Diseases of the blood and blood-forming organs and certain disorders involving the immune mechanism	0.0401	434735	190	3	0.0157895	434545	1712	0.00393975	4.056	1.2951	12.7029
Union#M171#Other primary gonarthrosis	European	flexdmg	Chapter XIII Diseases of the musculoskeletal system and connective tissue	0.0091	164700	7001	40	0.00571347	157699	578	0.00366521	1.562	1.1328	2.154
Union#M171#Other primary gonarthrosis	South Asian	flexdmg	Chapter XIII Diseases of the musculoskeletal system and connective tissue	0.0711	2676	174	2	0.0114943	2502	5	0.0019984	5.807	1.1184	30.1498
41202#D057#Other carcinoma in situ of breast	European	flexdmg	Chapter II Neoplasms	0.0149	175800	44	2	0.0454545	175756	739	0.00420469	11.2776	2.7249	46.6746
3799#Headaches for 3+ months	South Asian	flexdmg	Chapter XVIII Symptoms signs and abnormal clinical and laboratory findings not elsewhere classified	0.0092	2344	1027	1	0.00097371	1317	12	0.00911162	0.106	0.0138	0.8165
41202#C92#Myeloid leukaemia	European	flexdmg	Chapter II Neoplasms	0.0279	262156	872	8	0.00917431	261284	1057	0.00404541	2.2796	1.1334	4.5849
20002#1474#hiatus hernia	South Asian	flexdmg	Chapter XI Diseases of the digestive system	0.0572	6707	79	2	0.0253165	6628	31	0.00467713	5.5274	1.2998	23.5048
41202#E83#Disorders of mineral metabolism	European	flexdmg	Chapter IV Endocrine nutritional and metabolic diseases	0.0391	381974	2492	17	0.00682183	379482	1542	0.00406343	1.6835	1.0421	2.7196
Union#Block D37-D48#D37-D48 Neoplasms of uncertain or unknown behaviour	European	flexdmg	Chapter II Neoplasms	0.0589	255111	12219	37	0.00302807	242892	1009	0.00415411	0.7281	0.5242	1.0113
Union#M8586#Other specified disorders of bone density and structure Lower leg	European	flexdmg	Chapter XIII Diseases of the musculoskeletal system and connective tissue	0.0243	123448	63	2	0.031746	123385	469	0.00380111	8.5928	2.095	35.2445
Union#L21#Seborrhoeic dermatitis	South Asian	flexdmg	Chapter XII Diseases of the skin and subcutaneous tissue	0.0008428	6370	188	5	0.0265957	6182	21	0.00339696	8.0159	2.9894	21.4938
40006#Block C60-C63#C60-C63 Malignant neoplasms of male genital organs	African	flexdmg	Chapter II Neoplasms	0.081	3469	346	2	0.00578035	3123	3	0.000960615	6.0465	1.0068	36.3128
41202#N280#Ischaemia and infarction of kidney	European	flexdmg	Chapter XIV Diseases of the genitourinary system	0.0013	342480	54	3	0.0555556	342426	1362	0.0039775	14.7302	4.5918	47.2537
Union#J11#Influenza virus not identified	African	flexdmg	Chapter X Diseases of the respiratory system	0.0322	4100	150	2	0.0133333	3950	6	0.00151899	8.8829	1.7778	44.3828
Union#J11#Influenza virus not identified	East Asian	flexdmg	Chapter X Diseases of the respiratory system	0.0325	1384	45	1	0.0222222	1339	0	0
Union#J11#Influenza virus not identified	European	flexdmg	Chapter X Diseases of the respiratory system	0.0644	209662	9936	53	0.00533414	199726	812	0.00406557	1.3137	0.9943	1.7358
20001#1018#stomach cancer	European	flexdmg	Chapter II Neoplasms	0.0327	325574	172	3	0.0174419	325402	1305	0.00401042	4.4086	1.4059	13.8247
Union#C959#Leukaemia unspecified	European	flexdmg	Chapter II Neoplasms	0.0038	222464	721	9	0.0124827	221743	923	0.00416248	3.0241	1.5621	5.8547
131415#Source of report of I89 (Other noninfective disorders of lymphatic vessels and lymph nodes)	European	flexdmg	Chapter IX Diseases of the circulatory system	0.0578	370918	3029	19	0.0062727	367889	1464	0.00397946	1.5799	1.0034	2.4877
41202#M2451#Contracture of joint Shoulder region	European	flexdmg	Chapter XIII Diseases of the musculoskeletal system and connective tissue	0.0094	320976	38	2	0.0526316	320938	1227	0.00382317	14.4757	3.4815	60.1886
Union#I808#Phlebitis and thrombophlebitis of other sites	European	flexdmg	Chapter IX Diseases of the circulatory system	0.0988	169856	444	4	0.00900901	169412	662	0.00390763	2.3174	0.8633	6.2204
40002#N39#Other disorders of urinary system	European	flexdmg	Chapter XIV Diseases of the genitourinary system	0.071	345300	384	4	0.0104167	344916	1386	0.00401837	2.609	0.9728	6.9973
Union#I213#Acute transmural myocardial infarction of unspecified site	African	flexdmg	Chapter IX Diseases of the circulatory system	0.0639	2299	50	1	0.02	2249	2	0.000889284	22.9286	2.0447	257.112
132067#Source of report of N36 (Other disorders of urethra)	African	flexdmg	Chapter XIV Diseases of the genitourinary system	0.0373	8710	30	1	0.0333333	8680	10	0.00115207	29.8966	3.7062	241.166
41202#M798#Other specified soft tissue disorders	European	flexdmg	Chapter XIII Diseases of the musculoskeletal system and connective tissue	0.076	327845	6907	36	0.0052121	320938	1227	0.00382317	1.3652	0.9792	1.9033
Union#N320#Bladder-neck obstruction	South Asian	flexdmg	Chapter XIV Diseases of the genitourinary system	0.0604	3529	84	2	0.0238095	3445	15	0.00435414	5.5772	1.2549	24.7864
Union#M13#Other arthritis	South Asian	flexdmg	Chapter XIII Diseases of the musculoskeletal system and connective tissue	0.0344	3054	985	8	0.00812183	2069	5	0.00241663	3.3801	1.1029	10.3592
20002#1065#hypertension	African	flexdmg	Chapter IX Diseases of the circulatory system	0.0731	7887	3269	6	0.00183542	4618	2	0.000433088	4.2439	0.856	21.0406
20002#1065#hypertension	Admixed American	flexdmg	Chapter IX Diseases of the circulatory system	0.0077	780	155	3	0.0193548	625	0	0
41202#M1396#Arthritis unspecified Lower leg	European	flexdmg	Chapter XIII Diseases of the musculoskeletal system and connective tissue	0.0441	321281	343	4	0.0116618	320938	1227	0.00382317	3.0745	1.1454	8.2523
131183#Source of report of H35 (Other retinal disorders)	African	flexdmg	Chapter VII Diseases of the eye and adnexa	0.0489	8710	287	2	0.00696864	8423	9	0.0010685	6.5606	1.4111	30.5031
131183#Source of report of H35 (Other retinal disorders)	East Asian	flexdmg	Chapter VII Diseases of the eye and adnexa	0.0383	2530	97	1	0.0103093	2433	0	0
131183#Source of report of H35 (Other retinal disorders)	European	flexdmg	Chapter VII Diseases of the eye and adnexa	0.0504	444061	17629	54	0.00306313	426432	1713	0.00401705	0.7618	0.5808	0.9992
41202#J35#Chronic diseases of tonsils and adenoids	European	flexdmg	Chapter X Diseases of the respiratory system	0.0174	379104	1148	0	0	377956	1496	0.00395813	0
41202#Block R25-R29#R25-R29 Symptoms and signs involving the nervous and musculoskeletal systems	European	flexdmg	Chapter XVIII Symptoms signs and abnormal clinical and laboratory findings not elsewhere classified	0.0529	260955	6314	35	0.00554324	254641	999	0.00392317	1.4153	1.0094	1.9843
Union#M4780#Other spondylosis Multiple sites in spine	European	flexdmg	Chapter XIII Diseases of the musculoskeletal system and connective tissue	0.039	134725	1333	10	0.00750188	133392	501	0.00375585	2.0049	1.0696	3.7581
20002#1595#pleural plaques (not known asbestosis)	European	flexdmg	Chapter X Diseases of the respiratory system	0.0326	176033	71	2	0.028169	175962	696	0.0039554	7.2991	1.7859	29.8323
Union#N62#Hypertrophy of breast	African	flexdmg	Chapter XIV Diseases of the genitourinary system	0.0685	4564	46	1	0.0217391	4518	6	0.00132802	16.7111	1.9714	141.653
131939#Source of report of M65 (Synovitis and tenosynovitis)	East Asian	flexdmg	Chapter XIII Diseases of the musculoskeletal system and connective tissue	0.0435	2207	96	1	0.0104167	2111	0	0
Union#M159#Polyarthrosis unspecified	European	flexdmg	Chapter XIII Diseases of the musculoskeletal system and connective tissue	0.0052	138044	11405	62	0.00543621	126639	463	0.00365606	1.4896	1.1419	1.943
Union#M159#Polyarthrosis unspecified	South Asian	flexdmg	Chapter XIII Diseases of the musculoskeletal system and connective tissue	0.0798	2046	167	2	0.011976	1879	4	0.00212879	5.6818	1.0329	31.2533
Union#M1396#Arthritis unspecified Lower leg	European	flexdmg	Chapter XIII Diseases of the musculoskeletal system and connective tissue	0.0125	159925	2226	16	0.00718778	157699	578	0.00366521	1.968	1.1955	3.2399
Union#M1396#Arthritis unspecified Lower leg	South Asian	flexdmg	Chapter XIII Diseases of the musculoskeletal system and connective tissue	0.0211	2393	70	2	0.0285714	2323	6	0.00258287	11.3578	2.2513	57.3005
41202#Block M45-M49#M45-M49 Spondylopathies	European	flexdmg	Chapter XIII Diseases of the musculoskeletal system and connective tissue	0.0175	313960	9983	54	0.0054092	303977	1168	0.0038424	1.41	1.0725	1.8536
Union#H438#Other disorders of vitreous body	African	flexdmg	Chapter VII Diseases of the eye and adnexa	0.0609	5040	45	1	0.0222222	4995	6	0.0012012	18.8977	2.2284	160.258
41202#R296#Tendency to fall not elsewhere classified	European	flexdmg	Chapter XVIII Symptoms signs and abnormal clinical and laboratory findings not elsewhere classified	0.0733	250574	2897	18	0.00621332	247677	988	0.00398907	1.5611	0.978	2.4918
Union#R56#Convulsions not elsewhere classified	European	flexdmg	Chapter XVIII Symptoms signs and abnormal clinical and laboratory findings not elsewhere classified	0.0177	62613	4560	28	0.00614035	58053	215	0.00370351	1.662	1.1197	2.467
41202#M79#Other soft tissue disorders not elsewhere classified	European	flexdmg	Chapter XIII Diseases of the musculoskeletal system and connective tissue	0.0506	316659	16186	78	0.00481898	300473	1145	0.00381066	1.2659	1.0059	1.5931
132055#Source of report of N30 (Cystitis)	European	flexdmg	Chapter XIV Diseases of the genitourinary system	0.0247	303093	17844	92	0.00515579	285249	1143	0.00400703	1.2882	1.0411	1.5939
Union#F023#Dementia in Parkinson disease	European	flexdmg	Chapter V Mental and behavioural disorders	0.0396	182655	466	5	0.0107296	182189	720	0.00395194	2.7336	1.129	6.619
131641#Source of report of K59 (Other functional intestinal disorders)	African	flexdmg	Chapter XI Diseases of the digestive system	0.0678	7853	775	3	0.00387097	7078	7	0.00098898	3.9254	1.013	15.2114
41202#H21#Other disorders of iris and ciliary body	European	flexdmg	Chapter VII Diseases of the eye and adnexa	0.0978	379679	131	2	0.0152672	379548	1522	0.00401003	3.8508	0.9519	15.5772
Union#H353#Degeneration of macula and posterior pole	African	flexdmg	Chapter VII Diseases of the eye and adnexa	0.0241	4301	155	2	0.0129032	4146	5	0.00120598	10.8261	2.0838	56.2461
132073#Source of report of N40 (Hyperplasia of prostate)	European	flexdmg	Chapter XIV Diseases of the genitourinary system	0.0757	210346	33629	111	0.00330072	176717	700	0.00396114	0.8327	0.6814	1.0177
130687#Source of report of D86 (Sarcoidosis)	South Asian	flexdmg	Chapter III Diseases of the blood and blood-forming organs and certain disorders involving the immune mechanism	0.062	10082	93	2	0.0215054	9989	42	0.00420463	5.2051	1.2413	21.8265
41202#Chapter I#Chapter I Certain infectious and parasitic diseases	Admixed American	flexdmg	Chapter I Certain infectious and parasitic diseases	0.0091	813	46	2	0.0434783	767	1	0.00130378	34.8182	3.0972	391.425
41202#Block J90-J94#J90-J94 Other diseases of pleura	South Asian	flexdmg	Chapter X Diseases of the respiratory system	0.0522	6904	85	2	0.0235294	6819	28	0.00410617	5.8442	1.3698	24.9348
Union#G11#Hereditary ataxia	European	flexdmg	Chapter VI Diseases of the nervous system	0.0682	255382	392	4	0.0102041	254990	989	0.00387858	2.6477	0.9868	7.1043
Union#N210#Calculus in bladder	European	flexdmg	Chapter XIV Diseases of the genitourinary system	0.0037	148062	1575	0	0	146487	583	0.00397988	0
131013#Source of report of G10 (Huntington disease)	European	flexdmg	Chapter VI Diseases of the nervous system	0.025	459449	61	2	0.0327869	459388	1835	0.00399444	8.4525	2.0637	34.6199
41202#N13#Obstructive and reflux uropathy	African	flexdmg	Chapter XIV Diseases of the genitourinary system	0.0664	6550	56	1	0.0178571	6494	7	0.00107792	16.8494	2.0386	139.266
Union#K760#Fatty (change of) liver not elsewhere classified	European	flexdmg	Chapter XI Diseases of the digestive system	0.0082	155421	6929	42	0.00606148	148492	579	0.0038992	1.5579	1.1379	2.1329
Union#M07#Psoriatic and enteropathic arthropathies	South Asian	flexdmg	Chapter XIII Diseases of the musculoskeletal system and connective tissue	0.086	3225	36	1	0.0277778	3189	7	0.00219505	12.9878	1.5564	108.381
Union#G819#Hemiplegia unspecified	European	flexdmg	Chapter VI Diseases of the nervous system	0.0191	256359	4301	27	0.00627761	252058	984	0.00390386	1.6119	1.0984	2.3654
41202#C93#Monocytic leukaemia	European	flexdmg	Chapter II Neoplasms	0.0579	212784	96	2	0.0208333	212688	857	0.00402938	5.2591	1.294	21.3737
Union#C50#Malignant neoplasm of breast	South Asian	flexdmg	Chapter II Neoplasms	0.0179	3597	274	4	0.0145985	3323	10	0.00300933	4.9081	1.5292	15.7535
131637#Source of report of K57 (Diverticular disease of intestine)	European	flexdmg	Chapter XI Diseases of the digestive system	0.0881	452041	68744	249	0.00362213	383297	1560	0.00406995	0.8896	0.778	1.0171
Union#N133#Other and unspecified hydronephrosis	African	flexdmg	Chapter XIV Diseases of the genitourinary system	0.0809	3440	48	1	0.0208333	3392	5	0.00147406	14.4128	1.6517	125.763
Union#M796#Pain in limb	European	flexdmg	Chapter XIII Diseases of the musculoskeletal system and connective tissue	0.012	153108	12931	68	0.00525868	140177	529	0.0037738	1.3956	1.0834	1.7976
40011#9863#Chronic myeloid leukemia| NOS	European	flexdmg	Chapter II Neoplasms	0.0295	353223	168	3	0.0178571	353055	1391	0.0039399	4.5966	1.4656	14.4166
Union#Block J90-J94#J90-J94 Other diseases of pleura	South Asian	flexdmg	Chapter X Diseases of the respiratory system	0.0889	4220	386	4	0.0103627	3834	15	0.00391236	2.666	0.8804	8.073
41202#M139#Arthritis unspecified	European	flexdmg	Chapter XIII Diseases of the musculoskeletal system and connective tissue	0.0047	271554	2401	19	0.00791337	269153	1052	0.00390856	2.0328	1.2891	3.2056
Union#Block A30-A49#A30-A49 Other bacterial diseases	European	flexdmg	Chapter I Certain infectious and parasitic diseases	0.0182	252420	18525	94	0.00507422	233895	915	0.00391201	1.2986	1.0497	1.6066
Union#N35#Urethral stricture	African	flexdmg	Chapter XIV Diseases of the genitourinary system	0.0189	3844	106	2	0.0188679	3738	6	0.00160514	11.9615	2.3858	59.9702
120005#Ever had chronic post-surgical pain	European	flexdmg	Chapter XVIII Symptoms signs and abnormal clinical and laboratory findings not elsewhere classified	0.0784	156190	6222	33	0.00530376	149968	580	0.00386749	1.3733	0.9662	1.9522
20002#1220#diabetes	African	flexdmg	Chapter IV Endocrine nutritional and metabolic diseases	0.0821	7153	969	3	0.00309598	6184	5	0.000808538	3.8379	0.9157	16.0854
20002#1220#diabetes	East Asian	flexdmg	Chapter IV Endocrine nutritional and metabolic diseases	0.0641	2247	144	1	0.00694444	2103	0	0
20002#1220#diabetes	South Asian	flexdmg	Chapter IV Endocrine nutritional and metabolic diseases	0.0181	7165	1713	12	0.00700525	5452	14	0.00256787	2.7402	1.265	5.9359
Union#H342#Other retinal artery occlusions	European	flexdmg	Chapter VII Diseases of the eye and adnexa	0.0111	237965	334	5	0.0149701	237631	936	0.00393888	3.8432	1.5853	9.3166
Union#E83#Disorders of mineral metabolism	European	flexdmg	Chapter IV Endocrine nutritional and metabolic diseases	0.0085	233965	10015	56	0.00559161	223950	858	0.00383121	1.4621	1.1149	1.9173
130821#Source of report of E83 (Disorders of mineral metabolism)	European	flexdmg	Chapter IV Endocrine nutritional and metabolic diseases	0.0126	419373	10015	56	0.00559161	409358	1613	0.00394032	1.4214	1.0882	1.8568
Union#C921#Chronic myeloid leukaemia [CML] BCR/ABL-positive	European	flexdmg	Chapter II Neoplasms	0.0005028	225325	333	7	0.021021	224992	915	0.00406681	5.2584	2.4801	11.1492
Union#M6280#Other specified disorders of muscle Multiple sites	European	flexdmg	Chapter XIII Diseases of the musculoskeletal system and connective tissue	0.0203	157855	156	3	0.0192308	157699	578	0.00366521	5.3301	1.6952	16.759
Union#M5497#Dorsalgia unspecified Lumbosacral region	European	flexdmg	Chapter XIII Diseases of the musculoskeletal system and connective tissue	0.067	118225	112	2	0.0178571	118113	443	0.00375065	4.8295	1.1891	19.6154
Union#R69#Unknown and unspecified causes of morbidity	European	flexdmg	Chapter XVIII Symptoms signs and abnormal clinical and laboratory findings not elsewhere classified	0.045	98830	29342	127	0.00432827	69488	240	0.00345383	1.2543	1.0111	1.5559
130155#Source of report of A90 (Dengue fever [classical dengue])	European	flexdmg	Chapter I Certain infectious and parasitic diseases	0.0239	340949	60	2	0.0333333	340889	1351	0.00396317	8.6663	2.1145	35.5194
41202#C15#Malignant neoplasm of oesophagus	European	flexdmg	Chapter II Neoplasms	0.0847	200246	1700	12	0.00705882	198546	829	0.00417535	1.6955	0.957	3.0038
131493#Source of report of J44 (Other chronic obstructive pulmonary disease)	European	flexdmg	Chapter X Diseases of the respiratory system	0.0654	390756	25969	121	0.0046594	364787	1425	0.00390639	1.1937	0.991	1.4377
Union#Block G10-G14#G10-G14 Systemic atrophies primarily affecting the central nervous system	European	flexdmg	Chapter VI Diseases of the nervous system	0.0943	263605	1152	8	0.00694444	262453	1014	0.00386355	1.803	0.897	3.624
41202#D696#Thrombocytopenia unspecified	European	flexdmg	Chapter III Diseases of the blood and blood-forming organs and certain disorders involving the immune mechanism	0.0316	323827	602	6	0.00996678	323225	1251	0.00387037	2.591	1.1571	5.8017
Union#C444#Malignant neoplasm: Skin of scalp and neck	European	flexdmg	Chapter II Neoplasms	0.0013	197040	4659	6	0.00128783	192381	783	0.00407005	0.3155	0.1412	0.7049
131467#Source of report of J31 (Chronic rhinitis nasopharyngitis and pharyngitis)	European	flexdmg	Chapter X Diseases of the respiratory system	0.0596	444806	6571	36	0.00547862	438235	1733	0.0039545	1.3875	0.9966	1.9318
131467#Source of report of J31 (Chronic rhinitis nasopharyngitis and pharyngitis)	South Asian	flexdmg	Chapter X Diseases of the respiratory system	0.0029	10082	137	4	0.0291971	9945	40	0.00402212	7.4474	2.6271	21.1119
40011#8800#Sarcoma| NOS	European	flexdmg	Chapter II Neoplasms	0.0612	459449	100	2	0.02	459349	1835	0.00399478	5.0883	1.2538	20.6495
41202#N604#Mammary duct ectasia	European	flexdmg	Chapter XIV Diseases of the genitourinary system	0.0807	173467	249	3	0.0120482	173218	697	0.00402383	3.0185	0.9645	9.4469
Union#B349#Viral infection unspecified	East Asian	flexdmg	Chapter I Certain infectious and parasitic diseases	0.0279	1902	53	1	0.0188679	1849	0	0
41202#C788#Secondary malignant neoplasm of other and unspecified digestive organs	European	flexdmg	Chapter II Neoplasms	0.074	318094	109	2	0.0183486	317985	1300	0.00408824	4.5533	1.123	18.4625
41202#Block C60-C63#C60-C63 Malignant neoplasms of male genital organs	African	flexdmg	Chapter II Neoplasms	0.0796	3158	312	2	0.00641026	2846	3	0.00105411	6.114	1.0177	36.7317
Union#Block M15-M19#M15-M19 Arthrosis	European	flexdmg	Chapter XIII Diseases of the musculoskeletal system and connective tissue	0.0111	233907	92681	411	0.00443457	141226	529	0.00374577	1.1847	1.0412	1.348
41202#M706#Trochanteric bursitis	European	flexdmg	Chapter XIII Diseases of the musculoskeletal system and connective tissue	0.0606	208532	990	8	0.00808081	207542	786	0.00378719	2.143	1.0649	4.3124
Union#H57#Other disorders of eye and adnexa	European	flexdmg	Chapter VII Diseases of the eye and adnexa	0.0319	254795	7600	42	0.00552632	247195	963	0.00389571	1.4209	1.0424	1.9369
Union#D510#Vitamin B12 deficiency anaemia due to intrinsic factor deficiency	European	flexdmg	Chapter III Diseases of the blood and blood-forming organs and certain disorders involving the immune mechanism	0.0652	288006	1559	11	0.00705581	286447	1136	0.00396583	1.7847	0.9835	3.2386
Union#M7980#Other specified soft tissue disorders Multiple sites	European	flexdmg	Chapter XIII Diseases of the musculoskeletal system and connective tissue	0.0129	158214	515	6	0.0116505	157699	578	0.00366521	3.2043	1.4269	7.1959
Union#M7791#Enthesopathy unspecified Shoulder region	European	flexdmg	Chapter XIII Diseases of the musculoskeletal system and connective tissue	0.0819	157974	275	3	0.0109091	157699	578	0.00366521	2.9982	0.9582	9.3817
Union#I20#Angina pectoris	European	flexdmg	Chapter IX Diseases of the circulatory system	0.0899	155587	34976	156	0.0044602	120611	458	0.00379733	1.1753	0.9797	1.4101
Union#R619#Hyperhidrosis unspecified	European	flexdmg	Chapter XVIII Symptoms signs and abnormal clinical and laboratory findings not elsewhere classified	0.0881	56779	1264	8	0.00632911	55515	190	0.0034225	1.8547	0.9122	3.7709
40002#A419#Sepsis unspecified	European	flexdmg	Chapter I Certain infectious and parasitic diseases	0.0304	353287	1184	10	0.00844595	352103	1388	0.00394203	2.1523	1.1524	4.0196
20002#1443#schistosomiasis|bilharzia	European	flexdmg	Chapter I Certain infectious and parasitic diseases	0.0114	446560	40	2	0.05	446520	1791	0.00401102	13.0691	3.1505	54.2142
40006#C92#Myeloid leukaemia	European	flexdmg	Chapter II Neoplasms	0.0302	276131	725	7	0.00965517	275406	1114	0.00404494	2.4005	1.1376	5.0653
Union#C857#Other specified types of non-Hodgkin lymphoma	European	flexdmg	Chapter II Neoplasms	0.0572	274280	498	5	0.0100402	273782	1127	0.00411641	2.4537	1.0148	5.9328
Union#A39#Meningococcal infection	European	flexdmg	Chapter I Certain infectious and parasitic diseases	0.0698	294700	108	2	0.0185185	294592	1175	0.00398857	4.7116	1.1617	19.1088
Union#I69#Sequelae of cerebrovascular disease	European	flexdmg	Chapter IX Diseases of the circulatory system	0.0088	135207	3503	24	0.00685127	131704	507	0.00384954	1.7851	1.1837	2.6921
41202#I848#Unspecified haemorrhoids with other complications	African	flexdmg	Chapter IX Diseases of the circulatory system	0.083	5443	78	1	0.0128205	5365	5	0.000931966	13.9221	1.6075	120.579
Union#R031#Nonspecific low blood-pressure reading	African	flexdmg	Chapter XVIII Symptoms signs and abnormal clinical and laboratory findings not elsewhere classified	0.0981	1568	32	1	0.03125	1536	4	0.00260417	12.3548	1.3418	113.756
Union#L298#Other pruritus	European	flexdmg	Chapter XII Diseases of the skin and subcutaneous tissue	0.0456	269061	84	2	0.0238095	268977	1083	0.00402637	6.0332	1.4818	24.564
Union#K529#Noninfective gastroenteritis and colitis unspecified	European	flexdmg	Chapter XI Diseases of the digestive system	0.0642	175871	22492	108	0.00480171	153379	607	0.00395752	1.2143	0.9891	1.4909
20002#1413#nasal|sinus disorder	European	flexdmg	Chapter VIII Diseases of the ear and mastoid process	0.028	336864	6455	15	0.00232378	330409	1329	0.00402229	0.5767	0.3465	0.96
Union#D225#Melanocytic naevi of trunk	European	flexdmg	Chapter II Neoplasms	0.0728	276152	2370	4	0.00168776	273782	1127	0.00411641	0.409	0.1531	1.0926
[truncated: 6,868 more rows]

## Sheet: Table S5
Table S5: PheWAS results for continuous traits (SPHK1).
[truncated: 8,661 more rows]

[truncated: 2 more sheets: Table S6, Table S7]
